# Supplementary material for: Digitally supported interprofessional interaction in healthcare—a scoping review
Source: Front Digit Health. 2025 Dec 12;7:1688989. doi: 10.3389/fdgth.2025.1688989 (PMC12740914; doi:10.3389/fdgth.2025.1688989)
Supplement: Supplementary Data Sheet 1 — Detailed list of all included papers. [file Datasheet1.xlsx]

## Sheet: in-detail
Document name	Year	Country	Journal	Subject category	Subject Area	Setting	Aim	Study type (categorized)	Study type	Study population/material	Technology (categorized)	Technology	Definition: Comunication	Definition: Coordination	Definition: Cooperation	Definition: Collaboration	Definition: Digital tool	Definition: Excluded
Abouali2017	2017	Canada	Can Fam Physician	Medical Speciality	Medicine	Intersectoral	to discuss ourr experience with e-consultations	Other	Commentary	/	eConsults / eReferrals	eConsults
AbuArha2019	2019	Multiple	Childs Nerv Syst	Medical Speciality	Medicine	Hospital setting	to explore the experience of participants utilizing the Latin American Brain Tumor Board	Quantitative	Survey	95 members of the Latin American Brain Tumor Board	teleconference	teleconference
Adamson2020	2020	Canada	J Interprof Educ Pract	Education	Social Sciences	Hospital setting	to share a pediatric rehabilitation hospital’s experience of collaborating with provincial professional regulators to support implementation of an electronic health record system	Qualitative	Focus group	8 professional regulatory colleges	electronic health / medical record	electronic health record
Afable2018	2018	USA	Health Aff	Health Policy	Medicine	Intersectoral	to understand the variability in e-consult use across anesthesiology departments in the Veterans Affairs New England Healthcare System	Mixed	Mixed (Descriptive, Interview)	Descriptive: 7,988 eConsultations Interview: 12 clinical staff members	eConsults / eReferrals	eConsults
Ahmed2020	2020	USA	Ann Intern Med	Medical Speciality	Medicine	Intersectoral	to assess novel metrics of eConsultation appropriateness and utility	Quantitative	Descriptive	6,512 eConsultations	eConsults / eReferrals	eConsults
Akehurst2018	2018	UK	BMJ Open	Medicine (miscellaneous)	Medicine	Intersectoral	to understand what contextual influences, mechanisms and outcomes affect the implementation and use of localised, online care pathways (HealthPathways) in primary and secondary care	Mixed	Mixed (Descriptive, Focus group, Interview)	Descriptive: 7544 sessions and 37,186 page views in HealthPathway Focus group: general practice team members Interviews: 15 system leader and general practitioners	Other	digital care pathways
Alanazi2019	2019	Saudi Arabia	Stud Health Technol Inform	Health Informatics	Medicine	Ambulant setting	to evaluate the perceptions of health professionals in relation to their occupation and training on the role of EHRs in improving communication among healthcare providers for better patient care in primary health care centers	Quantitative	Survey	1,127 healthcare professionals	electronic health / medical record	electronic health record
Alkmim2015	2015	Brazil	Telemed e-health	Health Informatics	Medicine	Intersectoral	to assess teleconsultation requests received by the 'Telehealth Network of Minas Gerais' and to investigate the factors associated with low teleconsultation utilization in most municipalities	Quantitative	Mixed (Descriptive, Survey)	Descriptive: 1,954 eConsultations Survey: 214 health professionals (nurses, physicians, dentists)	eConsults / eReferrals	eConsults					yes
Amani2017	2017	Cameroon	Matern Health Neonatol Perinatol	Unspecified	Unspecified	Hospital setting	to present here the process of implementation of a perinatal network on the WhatsApp messenger application with some preliminary results and achievements	Quantitative	Descriptive	3,453 messages	messaging	instant messenger
AmaraldeSouza2017	2017	Brazil	Telemed e-health	Health Informatics	Medicine	Intersectoral	to investigate possible barriers and benefits in telemedicine service among these units	Qualitative	Interview	28 physicians	various	various (videoconferencing, web-based clinical decision system)					yes
Amayiri2017	2017	Multiple	J Glob Oncol	Medical Speciality	Medicine	Hospital setting	to assess the sustainability of video-teleconferencing in pediatric neuro-oncology and the evolution of the impact over time	Quantitative	Descriptive	1st set: 20 meetings, 72 cases; 2nd set: 33 meetings, 161 cases; 3rd set: 32 meetings, 122 cases	teleconference	videoconference
Amin2015	2015	UK	J Stroke Cerebrovasc Dis	Medical Speciality	Medicine	Hospital setting	to enhance communication among autonomous health care professionals, ultimately providing better care for patients	Quantitative	Mixed (Descriptive, Survey)	Descriptive: 413 entries for 172 patients Survey: stroke team staff	electronic health / medical record	electronic health record
Anderson2018	2018	USA	Health Aff	Health Policy	Medicine	Intersectoral	to analyze the impact of eConsultations on costs for dermatology, endocrinology, orthopedics, and gastroenterology	Quantitative	Descriptive	8,866 eConsults for 7,847 unique patients	eConsults / eReferrals	eConsults
Appleman2022	2022	USA	Clin Gerontol	Medical Speciality	Medicine	Intersectoral	to explore a new model of healthcare delivery to older adult medically complex Veterans by combining telehealth technology with an interdisciplinary medical team operating in real time	Quantitative	Survey	patients and clinicians	teleconference	videoconference
AraujoRocha2020	2020	Multiple	Rev. Enferm. Atual In Derme	Unspecified	Unspecified	Other	to identify available information available in the scientific literature on the use of health information technology aimed at effective communication for patient safety	Literature review	Literature review	14 studies	various	various (instant messaging, note taking, digital personal assistant, pager, …)					yes
Archibald2018	2018	Canada	BMC Psychiatry	Medical Speciality	Medicine	Intersectoral	to determine the number of traditional consults avoided and to gain insight into the perceived value of eConsults	Quantitative	Descriptive	169 psychiatry eConsultations	eConsults / eReferrals	eConsults
AshokSolanki2017	2017	USA	JCO Clin Cancer Inform	Multidisciplinary	Medicine	Hospital setting	to assess the impact of radiation oncology electronic health record and hospital electronic health record integration on the accessibility of the radiation therapy-specific aspects of patient care to providers	Quantitative	Survey	32 and 19 responses to the pre- and postintegration surveys	electronic health / medical record	electronic health record
Aston2018	2018	UK	Future Healthc J	Unspecified	Unspecified	Hospital setting	to assess the feasibility and utility of a system for extraordinary virtual multidisciplinary teams	Quantitative	Mixed (Descriptive, Survey)	Descriptive: 5 patients Survey: 9 clinicians and 2 patients	teleconference	videoconference
Avery2021	2021	USA	J Med Internet Res	Health Informatics	Medicine	Intersectoral	to evaluate the content and implementation of psychiatric eConsults by primary care providers in a rural academic medical center	Quantitative	Descriptive	343 eConsultations	eConsults / eReferrals	eConsults
Ayatollahi2015	2015	Iran	Perspect Health Inf Manag	Medicine (miscellaneous)	Medicine	Hospital setting	to compare physicians’ and nurses’ views about the impact of computerized provider order entry on their workflow	Quantitative	Survey	28 physicians and 145 nurses	medication management	medication management tool
AzogilLopez2019	2019	Spain	J Clin Med	Medicine (miscellaneous)	Medicine	Intersectoral	to assess the effectiveness of a specific referral system	Randomized controlled trial	Randomized contolled trial	255 patients	eConsults / eReferrals	eReferral
Barnett2017	2017	USA	Health Aff	Health Policy	Medicine	Intersectoral	to examine the first four years of Department of Health Services eConsult system to address three gaps in the growing literature on such systems, to evaluate how providers’ use of eConsult systems changes over time and how they engage with the approach	Quantitative	Descriptive	1st sample: 395,050 eConsultation requests; 2nd sample: 60,864 eConsultation requests	eConsults / eReferrals	eConsults
Basta2016	2015	Netherlands	J Eval Clin Pract	Multidisciplinary	Medicine	Intersectoral	to dispatch 90% of medical reports on the day of the patient’s visit by improving the logistic process	Other	Plan-Do-Study-Act	586 medical reports	electronic health / medical record	electronic medical record
Battaglia2015	2015	USA	Fed Pract	Unspecified	Unspecified	Intersectoral	to describe the implementation of e-consults from the perspectives of PCPs, specialists, and other key staff involved in the pilot	Qualitative	Interview	37 participants at 8 sites	eConsults / eReferrals	eConsults
Bauer2019	2019	USA	J Telemed Telecare	Health Informatics	Medicine	Intersectoral	to evaluate accessibility and time saved as measures of efficiency, determine the safety of cardiology electronic consultations, and assess satisfaction by responding cardiologists	Quantitative	Mixed (Descriptive, Survey)	Descriptive: 500 eConsultations Survey: 13 cardiologists	eConsults / eReferrals	eConsults
Bellantoni2022	2022	USA	J Am Geriatr Soc	Medical Speciality	Medicine	Intersectoral	to describe the implementation of a pilot telehealth videoconference program modeled after Extension for Community Health Outcomes-Care Transitions and examine patient safety errors and readmissions	Quantitative	Descriptive	263 patients discussed during 26 telehealth videoconferences; 676 total patient cases included in the evaluation, 285 in the historical period, and 391 in the intervention period	teleconference	videoconference
Belliveau2015	2015	not-specified	J Interprof Care	Medicine (miscellaneous)	Medicine	Hospital setting	to describe primary literature which reports on the experiences with interprofessional healthcare communication via mobile smart devices	Literature review	Literature review	16 studies	various	various (personal digital assistant, pager, email, phone calls,…)
Bello2017	2017	Canada	BMJ Open	Medicine (miscellaneous)	Medicine	Intersectoral	to identify acceptability, barriers and facilitators to the use of an e-Consult system for ambulatory kidney care delivery	Qualitative	Focus group	8 focus groups, in 4 locations, in total 72 participants	eConsults / eReferrals	eConsults
Bendix2018	2019	Denmark	Nurs Inq	Nursing (miscellaneous)	Nursing	Intersectoral	to explore how health professionals work together across sectors in the healthcare system and how they create patient pathways for elderly patients (+65) with multiple chronic illnesses	Qualitative	Observation	12 patients	electronic health / medical record	electronic health record
Benedictis2018	2019	Italy	PloS one	Multidisciplinary	Multidisciplinary	Hospital setting	to assess if and how individual and organizational determinants can trigger or inhibit the use of WhatsApp in a hospital setting, and which variables managers can exploit to guide professionals’ behaviors	Quantitative	Survey	191 physicians and nurses	messaging	instant messenger
Bersani2020	2019	USA	Appl Clin Inform	Health Informatics	Medicine	Hospital setting	to describe providers’ use and perceived usability of the Patient Safety Dashboard and discuss barriers and facilitators to implementation	Mixed	Mixed (Descriptive, Observation, Survey)	Descriptive: dashboard usage data Observation: provider use of the dashboard Survey: 18 nurses, 13 physician assistants, 16, residents, 6 attendings	electronic health / medical record	electronic health record
Beyer 2018	2018	France	J Occup Rehabil	Medical Speciality	Medicine	Ambulant setting	to assess communication between occupational physicians, general practitioners and social insurance physicians in the management of musculoskeletal disorders	Qualitative	Interview	17 occupational physicians	various	various (email, phone call)
Bhaskara2021	2021	UK	BMC Musculoskelet Disord	Medical Speciality	Medicine	Hospital setting	to evaluate the efficacy of this exercise among participants, but we also aimed to assess whether this could represent the future of cancer care	Quantitative	Survey	36 healthcare professionals	teleconference	videoconference
Bhe2015	2015	USA	Acad Psychiatry	Medical Speciality	Medicine	Ambulant setting	to assess the ways in which the change in documentation had impacted the practice of primary care physicians in caring for patients with mental illness	Quantitative	Survey	71 primary care physicians	electronic health / medical record	electronic health record
Bhola2019	2019	Canada	Eur J Hum Genet	Medical Speciality	Medicine	Intersectoral	to assess the feasibility of an eConsultation system to build access to specialists over a 28-month time period and to evaluate referral outcomes and value as perceived by primary care providers	Quantitative	Descriptive	111 eConsultations	eConsults / eReferrals	eConsults
Bird2022	2022	Germany	Front Public Health	Public Health, Environmental and Occupational Health	Medicine	Intersectoral	to explore how healthcare providers currently perceive medication use among chronically ill patients with a history of migration, how they provide services to this target group and to identify barriers to optimal medication management as well as interprofessional communication and to examine perceived usefulness and perceived ease of use among healthcare practitioners in relation to digital tools…	Qualitative	Interview	11 healthcare providers (general practitioners, pharmacists, a geriatric consultant, a hospital social worker, and an expert on digitalization in nursing care)	medication management	medication management tool
BitzTrabjerg2020	2020	Denmark	BJGP Open	Medical Speciality	Medicine	Intersectoral	to explore the consultation structure, content, and task clarification when a general practitioner and an oncologist are attending a video consultation with a patient with cancer	Qualitative	Observation	12 video consultations	eConsults / eReferrals	eConsults
Bjorkquist2019	2019	Norway	Scand J Caring Sci	Public Health, Environmental and Occupational Health	Medicine	Other	to identify factors influencing inter- and intra-organisational collaboration in primary care	Qualitative	Qualitative (Focus Group, Interview)	Interviews: 7 middle managers; Focus Group: 33 front-line staff members	teleconference	phone call				yes	yes	yes (digital tool)
Bock2021	2021	Netherlands	Front Psychiatry	Medical Speciality	Medicine	Intersectoral	to examine the nature and scope of questions about psychiatric patient cases submitted by general practitioners to an established online consultation platform and to determine if they could have been answered by consulting existing clinical guidelines	Quantitative	Descriptive	136 cases	eConsults / eReferrals	eConsults
Bonanno2023	2023	Multiple	Eur Radiol	Medical Speciality	Medicine	Hospital setting	to explore radiologists’ opinions regarding the shift from in-person oncologic multidisciplinary team meetings to online multidisciplinary team meetings and to assess the perceived impact of online multidisciplinary team meetings, and to evaluate clinical and technical aspects of online meetings	Quantitative	Survey	204 radiologists	teleconference	videoconference
Bonnardot2014	2014	Multiple	Front Public Health	Public Health, Environmental and Occupational Health	Medicine	Intersectoral	to review telemedicine activity in the first 4 years andto assess user satisfaction with the system	Quantitative	Mixed (Descriptive, Survey)	Descriptive: 1,039 referrals from 41 countries Survey: 163 referrers and specialists	eConsults / eReferrals	eConsults
Bot2020	2020	Switzerland	BMC Health Serv Res	Health Policy	Medicine	Hospital setting	to analyze organizational work processes inside a recently implemented molecular tumorboard	Qualitative	Qualitative (Interview, Observation)	Interview: 12 interviews with members of oncology, pathology, bioinformatic, oncogenetic and research Observation: all weekly meeting in 6 weeks	teleconference	videoconference
Brown2017	2017	not-specified	Nurse Pract	Medicine (miscellaneous)	Medicine	Other	to examine the use of smartphones to improve interdisciplinary collaboration	Other	Commentary	/	various	various (smartphone apps such as time management, notes, …)				yes	yes	yes (collaboration)
Bugnon 2021	2021	Switzerland	JMIR Form Res	Health Informatics	Medicine	Ambulant setting	to summarize lessons learned from primary care professionals involved in a pioneering pilot project in Switzerland for the systemwide implementation of shared electronic medication plans	Qualitative	Focus group	18 health care professionals (primary care physicians, pharmacists, and nurses)	medication management	medication management tool
Butler2012	2012	USA	Telemed e-health	Health Informatics	Medicine	Intersectoral	to conduct a retrospective cost-analysis comparing synchronous telepsychiatry with synchronous telepsychiatry and traditional in-person psychiatric consultations in the primary care setting	Quantitative	Descriptive	125 patients	eConsults / eReferrals	eConsults
Carlile2017	2016	USA	BMJ Qual Saf	Health Policy	Medicine	Hospital setting	to describe how paging is currently used in an academic medical centre, including the frequency, type, urgency and sender of pages, so that improvements in communication can be better informed	Quantitative	Descriptive	1,252 pages sent to internal medicine residents in 3 general medicine rotations over a 56 days (602h)	messaging	pager
Carson2019	2019	Canada	Jt Comm J Qual Patient Saf	Leadership and Management	Nursing	Hospital setting	to reduce day shift pages to general internal medicine teams by 25% over 10 months by helping nurses page the right residents the first time	Quantitative	Descriptive	19,925 pages from 226 resident shifts over 39 weeks	messaging	pager
CastroKemp2022	2021	Norway	Res Dev Disabil	Clinical Psychology	Psychology	Intersectoral	to contribute to systematically identify practices for cross-sector collaboration for children with pecial educational needs and disabilities, critically positioning these within collaborative traditions	Literature review	Literature review	8 studies	teleconference	videoconference				yes		yes
Cecchini2016	2016	USA	Blood	Medical Speciality	Medicine	Intersectoral	to assess the effectiveness of hematology eConsultations other than the reviewof blood and bone marrow samples	Quantitative	Mixed (Descriptive, Survey)	Descriptive: 302 eConsultations, and 305 face-to-face consults (pre) and 302 face-to-face consults (post) Survey: 17 patients	eConsults / eReferrals	eConsults
Chan2018	2018	Multiple	J Med Internet Res	Health Informatics	Medicine	Other	to examine the utilization of social network sites for communication among health professionals in (1) frontline clinical practice, (2) professional networks, and (3) education and training to identify areas for future health communication research	Literature review	Literature review	33 studies	social media	social media
CheeSoo2021	2021	Singapore	J Multidiscip Healthc	Medicine (miscellaneous)	Medicine	Hospital setting	to assess the value of a clinical decision support tool on workflow efficiency and conducting a complex case review of a dermatofibrosarcoma protuberans tumor	Qualitative	Qualitative (Interview, Observation)	Interview: members of multidisciplinary tumor board Observation: multidsciplinary tumor board meetings	teleconference	videoconference
Chen2013	2013	USA	N Engl J Med	Medicine (miscellaneous)	Medicine	Intersectoral	to present the potential of eReferrals for virtual comanagement	Other	Commentary	/	eConsults / eReferrals	eReferral
chittle2015	2015	USA	Vasc Med	Medical Speciality	Medicine	Intersectoral	to evaluate patient and referring provider satisfaction and outcomes of asynchronous electronic consultations in vascular care in a large tertiary academic medical center	Quantitative	Descriptive	54 eConsultations	eConsults / eReferrals	eConsults
Christiansen2017	2017	Norway	J Diabetes Sci Technol	Medical Speciality	Medicine	Intersectoral	to highlight legal and security challenges that should be considered before using shared electronic cooperation platforms and health record systems to avoid legal and security “surprises” subsequent to the implementation	Other	Commentary	/	electronic health / medical record	electronic health record
Ciliberto2022	2022	Italy	J Exp Clin Cancer Res	Medical Speciality	Medicine	Hospital setting	to monitor their application against a background of diverse local conditions and to assess the overall progress and achievements of our multi-center molecular tumor boards effort in Italy during the years 2020 and 2021	Quantitative	Survey	respondents from 16 molecular tumor boards	teleconference	videoconference
Cipriano2013	2013	USA	Nurs Outlook	Nursing (miscellaneous)	Nursing	Intersectoral	to assess the effectiveness of care coordination represented in a single unified plan of care and embodied in team-based care delivery	Other	Commentary	/	electronic health / medical record	electronic health record
Cirtrin 2018	2018	Nepal	Healthc	Health Policy	Medicine	Ambulant setting	to establish baselines for the following key metrics, for programmatic improvement: 1) institutional delivery rate; 2) antenatal care coverage; 3) postpartum contraceptive prevalence rate; 4) infant mortality rate (per 1000 live births); 5) neonatal mortality rate (per 1000 live births); and 6) under-two mortlity rate (per 1000 live births)	Other	Commentary	/	electronic health / medical record	electronic health record
Coffey2017	2017	USA	Child Adolesc Psychiatr Clin N Am	Medical Speciality	Medicine	Intersectoral	to assess the potential o technology to improve communication, team-based care, evidence-based care, population management, and systematic tracking and quality improvement in the emerging integrated care models	Other	Commentary	/	electronic health / medical record	electronic health record					yes	yes
Connell2019	2019	UK	J Med Internet Res	Health Informatics	Medicine	Hospital setting	to qualitatively evaluate the impact of mobile results viewing and automated alerting as part of a digitally enabled care pathway on the working practices of users and their interprofessional relationships	Qualitative	Interview	19 interviews with members of the acute kidney injury response team and clinicians	Other	digital care pathways
Coomber2018	2018	Australia	Int J Clin Pharm	Pharmacology (medical)	Medicine	Hospital setting	to explore usage and perceptions of communication methods by doctors and pharmacists in hospital settings	Mixed	Mixed (Interview, Survey)	Interview: physicians and pharmacists Survey: 257 physicians and 74 pharmacist	various	various (progress notes, phone calls, email, medication management plan)
Cooney2018	2018	UK	Pediatr Qual Saf	Unspecified	Unspecified	Hospital setting	to answer the following questions: 1. Would the implementation of a hands-free wireless communication device be associated with a reduction in communication delays? 2. Would the implementation of a hands-free wireless communication device be associated with improved staff perceptions of communication delays? 3. Would the implementation of a hands-free wireless communication device be associated w…	Mixed	Mixed (Descriptive, Observation, Survey)	Descriptive: 2677 admissions Observation: 460h Survery: 205 staff	teleconference	hands free communication
Cordasco2019	2019	USA	J Healthc Qual	Multidisciplinary	Medicine	Intersectoral	to describe the emergency departments-patient-aligned care team Tool, the process used in its development and implementation, and its formative evaluation	Other	Plan-Do-Study-Act	4,899 messages	electronic health / medical record	electronic health record
Cravo2015	2015	Portugal	BMC Fam Pract	Medical Speciality	Medicine	Intersectoral	to estimate how referral rates are associated with participation in joint teleconsultations, explicitly controlling for a number of potentially confounding variables.	Quantitative	Survey	44 general practitioners	eConsults / eReferrals	eConsults
Cruz2015	2015	USA	Endocr Pract	Medical Speciality	Medicine	Intersectoral	to analyze the impact of electronic consultations on the spectrum and volume of endocrine consults, access to endocrine care, and downstream healthcare utilization	Quantitative	Descriptive	158 eConsultations	eConsults / eReferrals	eConsults
Daruwalla2014	2014	Singapore	JMIR Mhealth Uhealth	Health Informatics	Medicine	Hospital setting	to implement a health insurance portability and accountability act compliant form of communication between doctors in an orthopedic clinical setting and determine their reactions to MyDoc, a secure, mobile telehealth application, and messaging platform	Quantitative	Survey	25 staff members	messaging	instant messenger
Davis2015	2015	USA	Nurs Crit Care	Critical Care Nursing	Nursing	Hospital setting	to present the Tele-ICU (Intensive Care Unit) and its benefits in patient care	Other	Commentary	/	teleconference	videoconference
deJong 2018	2018	Netherlands	Comput Inform Nurs	Health Informatics	Medicine	Ambulant setting	to evaluate whether providers used the tool adequately, by measuring whether use differed between complex and less complex care situations	Quantitative	Descriptive	96 Patients	various	various (digital care plan, email)
deJong2016	2016	Netherlands	J Med Internet Res	Health Informatics	Medicine	Ambulant setting	to evaluate the use of a tool, Congredi, for electronic communication by professionals for the care of home-dwelling elderly patients	Quantitative	Descriptive	448 patient records	messaging	email				yes		yes
Degrood2012	2012	Canada	Comput Inform Nurs	Health Informatics	Medicine	Hospital setting	to examine whether healthcare team members’ perceptions of the performance of a wireless, mobile communication device are consistent with what it is claimed the technology can offer	Mixed	Mixed (Interview, Survey)	Interview: 11 nurses, nursing attendants and unit clerks Survey: 60 nurses, nursing attendants and unit clerks	teleconference	hands free communication	yes					yes
Denhollander2016	2016	South Africa	Burns	Medical Speciality	Medicine	Intersectoral	to describe our initial experience of the addition of burn wound photographs sent by smartphone for the assessment and management of burn wounds	Quantitative	Descriptive	119 patients with burns	eConsults / eReferrals	eConsults
Desai2016	2016	USA	BMJ Qual Improv Rep	Unspecified	Unspecified	Intersectoral	to increase 1-day admissions by 25% and to make mean discharge times 30 minutes earlier in five months	Other	Plan-Do-Study-Act	one-day admissions	electronic health / medical record	electronic health record
Deyo2020	2020	USA	J Am Pharm Assoc (2003)	Pharmacy	Health Professions	Ambulant setting	to reduce high-risk medication prescribing by direct electronic medical record messaging to providers	Quantitative	Descriptive	89 patients received 115 prescriptions, 19 additional patients receiving 23 prescriptions	electronic health / medical record	electronic health record
Dharmarajan2020	2020	Canada	Head Neck	Medical Speciality	Medicine	Hospital setting	to assess the effect of a virtual multidisciplinary tumor board in a large academic medical center with multiple satellite hospitals	Quantitative	Survey	19 specialists	teleconference	videoconference
DiazChao2014	2014	Spain	Int J Integr Care	Health Policy	Medicine	Intersectoral	to confirm the following core hypothesis: a Community of Practice’s use of a Web 2.0 platform for communication between primary and hospital care leads to improved primary care and fewer hospital referrals	Quantitative	Survey	159 professionals	social media	social media
DongmoFotsing2021	2021	USA	Intern Med J	Medical Speciality	Medicine	Hospital setting	to examine the impact of Voalte, a healthcarespecific mobile application, on bedside rounding and care coordination	Quantitative	Survey	71 nurses	messaging	instant messenger
Driscoll2015	2015	USA	Nurs Adm Q	Medicine (miscellaneous)	Medicine	Intersectoral	to evaluate the benefit of electronic dynamic discharge orders	Quantitative	Descriptive	343 conditional discharge orders	electronic health / medical record	electronic medical record
Drolet2017	2017	USA	J Hand Surg Am	Medical Speciality	Medicine	Hospital setting	to evaluate hand surgeons’ knowledge and compliance with privacy and security standards for electronic communication by text message	Quantitative	Survey	409 surgeons	messaging	text messaging
Eder2019	2019	Germany	Notf Rett Med	Medical Speciality	Medicine	Intersectoral	to demonstrate the effectiveness of telemedical pre-registration to improve acute emergency management and patient safety	Qualitative	Case study	1 case report	health information exchange	health information exchange
Ehrler2021	2021	Switzerland	Stud Health Technol Inform	Health Informatics	Medicine	Hospital setting	to provide relevant information in real-time about the patients they care for, as well as a secure chat and messaging platform to virtually connect physicians and nurses caring for the same patients	Qualitative	Interview	14 interviews	various	various (electronic medical record, instant messaging, color-coded triaging of patients, voice memos)
Ehrler2022	2022	Switzerland	J Pers Med	Medicine (miscellaneous)	Medicine	Hospital setting	to provide relevant information in real-time about the patients they care for, as well as a secure chat and messaging platform to virtually connect physicians and nurses caring for the same patients	Randomized controlled trial	Randomized contolled trial	Descriptive: 10 emergency department residents and registered nurses Interview: nurses and physicians Survey: 10 emergency department residents and registered nurses	various	various (electronic medical record, instant messaging, color-coded triaging of patients, voice memos)
Elkaddoum2020	2020	Lebanon	Bull Cancer	Medical Speciality	Medicine	Hospital setting	to discuss an experience from a women cancer tumor board	Other	Commentary	/	teleconference	videoconference
Enzinger2021	2021	France	BMC Health Serv Res	Health Policy	Medicine	Intersectoral	to evaluate the feasibility and benefit of a phone call from hospitalist to primary care physician to plan discharge	Mixed	Mixed (Descriptive, Interview)	Descriptive: 275 patients Interview: 8 hospitalists and 130 primary care physicians	teleconference	phone call
Ernst2013	2013	USA	South Med J	Medicine (miscellaneous)	Medicine	Hospital setting	to determine whether this addition improved interruption times and our hypothesis was the device would decrease length of interruptions	Quantitative	Descriptive	40h of data before and 180h after introduction with 511 interruptions (65 in pre-hands-free communication and 446 in post-hands-free communication times)	teleconference	hands free communication
Essop2019	2019	South Africa	J Radiol Nurs	Advanced and Specialized Nursing	Nursing	Intersectoral	to present how the interaction between these health professionals in a rural district of South Africa influences the teleradiology service delivered and provides recommendations on how interprofessional collaboration between them can be enhanced	Qualitative	Qualitative (Focus Group, Interview)	Focus group: 6 radiographer and 12 referring clinicians Interview: radiologist at the remote reporting site	various	various (email, phone call, videoconference)				yes		yes
Evering 2022	2022	Netherlands	BMC Palliat Care	Medicine (miscellaneous)	Medicine	Ambulant setting	to explore the intention to use video communication by healthcare providers in interprofessional terminal care and predictors herein	Quantitative	Survey	90 first‑line healthcare providers involved in terminal care	eConsults / eReferrals	eConsults
Fanucchi2013	2014	USA	J Hosp Med	Multidisciplinary	Medicine	Hospital setting	to examines whether interns on geographically localized patient care units receive fewer pages than those on teams that are not	Quantitative	Descriptive	6652 pages, 28-day study period	messaging	pager
Farris2016	2017	USA	J Am Geriatr Soc	Medical Speciality	Medicine	Intersectoral	to examine whether a novel videoconference that connects an interdisciplinary hospital-based team with clinicians at postacute care sites improves interprofessional communication and reduces medication errors	Quantitative	Descriptive	907 patients over 2 years	teleconference	videoconference
Fatahi2015	2015	Sweden	Patient Educ Couns	Medicine (miscellaneous)	Medicine	Hospital setting	to study radiologists’ experiences of written and oral communication with referring clinicians, and its potential implications for decision making and patient care	Qualitative	Focus group	12 radiologists from a university hospital radiology department	no specific technology	interprofessional communication (no specific technology)
Featherstone2012	2012	UK	Int J Med Inform	Health Informatics	Medicine	Intersectoral	to understand how an integrated electronic health record system was used by health care staff in the treatment and management of diabetes patients	Qualitative	Observation	12 patients over 3 month period in surgery and 31 consultations with different healthcare staff	electronic health / medical record	electronic health record
Fei2020	2020	Australia	PloS one	Multidisciplinary	Multidisciplinary	Ambulant setting	to explore contemporary processes employed for effective communication and collaboration between primary care pharmacists and health professionals	Qualitative	Interview	26 pharmacists from primary care settings	electronic health / medical record	electronic health record
Feinberg2019	2019	USA	Appl Clin Inform	Health Informatics	Medicine	Hospital setting	to evaluate perceived impact on patient care and workflow of new text messaging system implemented in obstetrics at Yale-New Haven Hospital and to inform guidelines for future implementations in emergent settings	Quantitative	Survey	nurses (n = 47 at all times), residents (n = 18 pre-implementation, n = 16 one month post-implementation, n = 17 six months post-implementation)	messaging	instant messenger
Ferguson2016	2016	USA	BMJ Qual Improv Rep	Unspecified	Unspecified	Hospital setting	to develop a closed-loop hospital communication system that decreased non-urgent pager-related interruptions in hospital medicine workflow	Quantitative	Descriptive	on average 247 communications per day	messaging	text messaging
FernandezPrada2023	2023	Spain	J Telemed Telecare	Health Informatics	Medicine	Intersectoral	to assess the preliminary effectiveness and acceptability of an inter-professional eConsultation on vaccines	Quantitative	Descriptive	135 eConsultations	eConsults / eReferrals	eConsults
Firtzgerald2020	2020	Multiple	J Med Imaging Radiat Oncol	Medical Speciality	Medicine	Hospital setting	to reviews the implementation of a national stereotactic chart round held via videoconference, the impact of peer review in stereotactic radiation therapy, and highlights the importance of mentorship in establishing a stereotactic programme	Quantitative	Descriptive	285 cases presented by 27 radiation oncologists from 13 different locations	teleconference	videoconference
Flemming2013	2013	Multiple	Int J Med Inform	Health Informatics	Medicine	Hospital setting	to answer the following four research questions: (1a) What are typical errors and (1b) their consequences in handovers? (2) How can they be overcome by conventional strategies and instruments and (3) electronic systems? (4) Are there any instruments to support collaborative grounding?	Literature review	Literature review	60 studies	electronic health / medical record	electronic health record			yes	yes
Foged2018	2018	Denmark	J Clin Nurs	Medicine (miscellaneous)	Medicine	Intersectoral	to describe nurses’ perspectives on how an e-message system supports communication between hospital and home care nurses in relation to medication administration	Qualitative	Qualitative (Interview, Observation)	Interview: 79 nurses Observation: 165h in 3 hospital wards and 3 municipalities	messaging	instant messenger
Fogel2016	2016	Canada	J Telemed Telecare	Health Informatics	Medicine	Intersectoral	to perform an in-depth analysis of the use, content, and perceived value of haematology electronic consults submitted by primary care providers to the eConsult service	Quantitative	Mixed (Descriptive, Survey)	Descriptive: 436 eConsults Survey: 436 primary care physicians	eConsults / eReferrals	eConsults
Follis2014	2014	Italy	J Telemed Telecare	Health Informatics	Medicine	Hospital setting	to present a case of a patient with unstable angina who was operated following a coronary angiogram exchange through an instant messenger	Qualitative	Case study	1 case report	messaging	instant messenger
Forsblom2012	2013	Finland	Clin Infect Dis	Medical Speciality	Medicine	Hospital setting	to investigate the impact of informal IDS consultation on disease progression, outcome, and mortality regarding SAB in Finland, and to compare it to cases with formal bedside consultation or no consultation at all	Quantitative	Descriptive	342 adult patients with at least 1 positive blood culture, 90-day follow-up	eConsults / eReferrals	eConsults
Frank2015	2015	USA	Pain Med	Medical Speciality	Medicine	Intersectoral	to evaluate the pilot Specialty Care Access Network-ECHO pain management program	Quantitative	Descriptive	22,454 patients with chronic non-cancer pain	teleconference	videoconference
Friend2016	2017	USA	J Med Syst	Health Informatics	Medicine	Hospital setting	to explain how the implementation of wireless communication systems in the healthcare setting impact the accuracy and timeliness of clinical information flow, noise level moderation in and around ORs, and ease of communication among hospital staff	Quantitative	Survey	perioperative team members (pre-implementation n = 831 and three months post-implementation n = 334)	teleconference	hands free communication
Fuller 2013	2013	USA	J Am Pharm Assoc (2003)	Pharmacy	Health Professions	Ambulant setting	to qualitatively explore clinician and pharmacist attitudes toward using a Web application virtual pharmacist–clinician partnership to assist with comanaged care of illicit drug-using patients prescribed postexposure prophylaxis	Qualitative	Interview	4 pharmacists and 9 clinicians	various	various (instant messenger, electronic medical record)
Furlan2019	2019	Canada	J Telemed Telecare	Health Informatics	Medicine	Intersectoral	to increase capacity in managing complex cases in areas with poor access to specialists	Quantitative	Survey	primary care healthcare providers (pre questionnaire n = 170 and post questionnaires n = 119)	teleconference	videoconference
Gallagher2017	2017	Ireland	ESC Heart Fail	Medical Speciality	Medicine	Intersectoral	to determine its effect on use of specialist heart failure services and acceptability to general practitioners	Mixed	Mixed (Interview, Survey)	Descriptive: 142 cases Interview: general practitioner Survey: 17 general practitioner	eConsults / eReferrals	eConsults
Ganasegeran2017	2016	Malaysia	Int J Med Inform	Health Informatics	Medicine	Hospital setting	to investigate perceived benefits, if any, of WhatsApp use across general medical and emergency teams during clinical practice in Malaysia	Quantitative	Survey	307 health professionals (nurses, medical assistants, medical residents, medical officers and physicians)	messaging	instant messenger					yes
Gebbia2021	2021	Multiple	Ecancermedicalscience	Medical Speciality	Medicine	Other	to report a focus on available data, pros and contras of the unregulated use of WhatsApp instant messaging, in the context of e-medicine, as an interprofessional and doctor/patient communication tool in oncology	Other	Commentary	/	messaging	instant messenger
Gebbia2021_virtual	2021	Multiple	Pulm Ther	Care Planning	Nursing	Hospital setting	to improve preparations, structure, and conduct of multidisciplinary tumor boards, research methods to monitor their performance, teamwork, and outcomes are also outlined in this article	Literature review	Literature review	13 studies	teleconference	videoconference
Giordano2017	2017	Multiple	Interact J Med Res	Unspecified	Unspecified	Other	to perform a comprehensive systematic review of present literature on the use of the WhatsApp Messenger app as an adjunctive health care tool for medical doctors	Literature review	Literature review	10 studies	messaging	instant messenger					yes
Gleason2016	2016	USA	Healthc	Health Policy	Medicine	Intersectoral	to assess the effect of an eConsultation program, with reimbursement for individual exchanges, over the course of the 8 month study period on access to specialty care, median wait time for input from the specialist, and health care utilization and costs	Quantitative	Survey	178 primary care providers	eConsults / eReferrals	eConsults
Golberstein2017	2017	USA	Healthc	Health Policy	Medicine	Intersectoral	to examines the effect of a new model of supporting primary care providers treating mental health disorders, the electronic consultation, a standard process for communication between primary care providers and psychiatrists through an electronic health records system	Quantitative	Survey	primary care providers, baseline n = 72 and follow-up N = 80	eConsults / eReferrals	eConsults
GonçalvesBradley2020	2020	Multiple	Cochrane Database Syst Rev	Pharmacology (medical)	Medicine	Intersectoral	to assess the effects of mobile technologies versus usual care for supporting communication and consultations between healthcare providers on healthcare providers' performance, acceptability and satisfaction, healthcare use, patient health outcomes, acceptability and satisfaction, costs, and technical difficulties	Literature review	Literature review	19 studies	various	various (electronic medical record, eConsults, text messages, voice calls, audio conferences, video consultation)
Graetz2014	2014	Multiple	Health Serv Res	Health Policy	Medicine	Ambulant setting	to examine whether primary care team cohesion changes the association between using an integrated outpatient-inpatient electronic health record and clinician-rated care coordination across delivery sites	Quantitative	Survey	primary care clinicians in a large integrated delivery system (2005 (N = 565), 2006 (N = 678), and 2008 (N = 626))	electronic health / medical record	electronic health record
Graetz2020	2020	Multiple	JCO Glob Oncol	Medical Speciality	Medicine	Hospital setting	to evaluate how pediatric early warning systems affect interdisciplinary communication regarding hospitalized pediatric oncology patients in settings of varied resource levels	Qualitative	Interview	41 providers in Guatemala and 42 providers in the United States (33 nurses, 30 ward providers, and 20 pediatric intensive care providers)	no specific technology	interprofessional communication (no specific technology)
Graves2018	2017	Canada	J Interprof Educ Pract	Education	Social Sciences	Other	to explore health professionals' and patients' perceptions on the anticipated barriers and facilitators to effectively collaborating when communicating through the use of ICTs	Qualitative	Interview	4 interprofessional healthcare team members	no specific technology	interprofessional communication (no specific technology)
Gu2014	2014	New Zealand	N Z Med J	Medicine (miscellaneous)	Medicine	Intersectoral	to explore the potential roles and models for eReferral and its challenge to what constitutes a medical consultation	Other	Commentary	/	eConsults / eReferrals	eReferral
Gulacti2016	2016	Türkiye	J Med Syst	Health Informatics	Medicine	Hospital setting	to evaluate WhatsApp messenger usage for communication between consulting and emergency physicians	Quantitative	Descriptive	519 patients	messaging	instant messenger
Gulacti2017	2017	Türkiye	Appl Clin Inform	Health Informatics	Medicine	Hospital setting	to determine the effect of secure messaging application (WhatsApp) usage for medical consultations on Emergency Department Length of Stay and consult time	Quantitative	Descriptive	345 consultations: 173 using a secure messaging application and 172 using standard telephone communications	messaging	instant messenger
Gupte2016	2016	USA	JMIR Med Inform	Health Informatics	Medicine	Intersectoral	to examine the utilization of e-consults in a large Veterans Affairs health care system	Quantitative	Descriptive	7,097 eConsultations	eConsults / eReferrals	eConsults
Hagedorn2019	2019	USA	Appl Clin Inform	Health Informatics	Medicine	Hospital setting	to characterize the inpatient communication network within a quaternary pediatric academic medical center by applying network analysis methods to secure text-messaging data	Quantitative	Descriptive	messages exchanged over approximately 23 days revealed a large, scale-free network with 4,442 nodes and 59,913 edges	messaging	instant messenger
Hallet2016	2016	Canada	J Surg Educ	Medical Speciality	Medicine	Hospital setting	to general surgery residents, identify the need for and develop strategies to improve interprofessional communication	Quantitative	Descriptive	2025 pages	messaging	pager
Hansen2018	2018	USA	Pediatr Qual Saf	Unspecified	Unspecified	Hospital setting	to reduce potential communication failures between providers by > 25% within 1 month	Other	Plan-Do-Study-Act	6,984 pages pre-implementation, 7,831 pages post-implementation	messaging	instant messenger
Hasselberg2014	2014	Multiple	PloS one	Multidisciplinary	Multidisciplinary	Hospital setting	to systematically review the literature on image-based telemedicine for medical expert consultation in acute care of injuries, considering system, user, and clinical aspects	Literature review	Literature review	24 studies	eConsults / eReferrals	eConsults
Hawley2017	2017	Australia	Aust J Prim Health	Multidisciplinary	Medicine	Hospital setting	to examine a paper hand-held record and a shared electronic health record in an Australian tertiary hospital healthcare maternity setting and the role that both types of records play in facilitating integrated care among healthcare providers	Qualitative	Qualitative (Focus group, Interview)	5 focus groups with 69 hospital healthcare providers, 32 interviews with general practitioners	electronic health / medical record	electronic health record		yes	yes	yes
Helleso2016	2016	Norway	Stud Health Technol Inform	Health Informatics	Medicine	Intersectoral	to investigate how information exchange between hospitals and home health care throughout a patient’s transition from admission to discharge has changed over the last six years	Literature review	Literature review	3 studies	electronic health / medical record	electronic health record
Hellingman2022	2022	Netherlands	J Telemed Telecare	Health Informatics	Medicine	Hospital setting	to optimize transmural care for patients suffering from colorectal cancer liver metastases through implementation of an online expert panel	Quantitative	Descriptive	123 cases	eConsults / eReferrals	eConsults
Hensel2018	2018	Canada	J Med Internet Res	Health Informatics	Medicine	Intersectoral	to examine actual utilization of e-consult between primary care providers and psychiatrists and investigate the perceptions of primary care providers about this form of psychiatric advice to inform how to optimize the utility and thereby the uptake of this service	Mixed	Mixed (Descriptive, Focus group, Interview)	Descriptive: 37 psychiatry eConsultations Focus Groups: 9 primary care providers Interview: 1 primary care provider	eConsults / eReferrals	eConsults
Hill2017	2017	USA	J Surg Res	Unspecified	Unspecified	Hospital setting	to evaluate a free online text paging service on an existing pager network to assess nursing and resident satisfaction of a text-based communication system and the effects on patient care and satisfaction on the surgical ward	Quantitative	Mixed (Descriptive, Survey)	Descriptive: 363 pages Survery: 19 nurses and residents	messaging	instant messenger
Hilty2020	2020	not-specified	J Technol Behav Sci	Unspecified	Unspecified	Other	to compare in-person, synchronous telepsychiatry and asynchronous telehealth care delivery, to outline patient, primary care providers, and behavioral health clinician skillsets and to provide a conceptual approach to integrate asynchronous methods into team-based, service delivery model, and system workflow	Literature review	Literature review	literature on asynchronous technologies, synchronous telepsychiatric, and in-person care	various	various (videoconference, email, phone call)
Hines2017	2017	Australia	BMC Health Serv Res	Health Policy	Medicine	Other	to explore health professionals’ experiences of, and attitudes towards eHealth technologies to support interdisciplinary practice within rehabilitation for people after traumatic brain injury	Qualitative	Qualitative (Focus group, Interview)	17 health professionals in rehabilitation	various	various (electronic health record, ehealth)
Hofmeyer2016	2016	USA	J Am Med Dir Assoc	Multidisciplinary	Medicine	Intersectoral	to assess potential transfers of residents from rural long-term care facilities to hospitals	Quantitative	Descriptive	736 electronic long-term care (consultations occurred in pilot sites) over 3 years	eConsults / eReferrals	eConsults
Hoonakker2013	2013	USA	Int J Med Inform	Health Informatics	Medicine	Hospital setting	to examine the impact of Computerized Provider Order Entry implementation on communication in a repeated cross-sectional design	Quantitative	Survey	Nurses, physicians (attendings, fellows and residents), nurse practitioners, and physician assistants working in ICUs (267 respondents 6 months before implementation; 177 respondents 3 months after implementation, and 220 respondents one-year after implementation)	medication management	medication management tool	yes
Howard2012	2012	USA	J Gen Intern Med	Medical Speciality	Medicine	Ambulant setting	to study the impact of EHR use on clinician and staff work burden in small, community-based primary care practices	Qualitative	Qualitative (Interview, Observation)	Interview: key informants Observation: 9–14 days over a 4–8 week period observing work in each of 7 primary care practices	electronic health / medical record	electronic health record
Hughesdriscoll2016	2016	USA	Am J Med Qual	Health Policy	Medicine	Hospital setting	to achieve 95% communication of critical delivery information for all high-risk deliveries by September 2015	Other	Plan-Do-Study-Act	1985 requests for a resuscitation team during the intervention period: 1223 requests during Plan-Do-Study-Act 1, 318 requests during Plan-Do-Study-Act 2, and 444 requests during Plan-Do-Study-Act 3	messaging	instant messenger
HughesDriscoll2018	2018	USA	Healthc	Health Policy	Medicine	Hospital setting	to improve telephone communication efficiency by replacing the non-native voIP application with a native application	Quantitative	Descriptive	2,183 calls (1,708 pre- and 475 post-intervention) received by the unit clerk	teleconference	phone call
Huizen2019	2019	Netherlands	BMJ Open	Medicine (miscellaneous)	Medicine	Hospital setting	to evaluate the value that the video-conferenced multidisciplinary team adds to the multidisciplinary teams in the care pathway, quantitative regarding recommendations given and qualitative in terms of benefits for the teams and the patient	Qualitative	Qualitative (Interview, Observation)	Interview: 6 medical specialists Observation: 4-week pilot study of 4 sessions including 46 cases	teleconference	videoconference
Huizen2021	2021	not-specified	BMJ Open	Medicine (miscellaneous)	Medicine	Intersectoral	to provide an overview of different types of VC by teams collaborating in oncology networks	Literature review	Literature review	50 studies	teleconference	videoconference
Hunchak2013	2013	Canada	Open Emerg Med J	Unspecified	Unspecified	Intersectoral	to assess the desirability, feasibility and ideal functionalities of a novel web-based, automated post-emergency departmen visit communication tool for general practitioners	Quantitative	Survey	98 physicians	messaging	email
Hunchak2015	2015	Canada	CJEM	Unspecified	Unspecified	Intersectoral	to develop and pilot the novel system, solicit physician feedback on usability, and compare family physician awareness of patients’ emergency department visits pre- and postsystem implementation	Quantitative	Mixed (Descriptive, Survey)	Descriptive: 270 charts (prepilot), 880 patient visits in pilot-phase, 521 times web portal accessed Survey: 9 family physicians	electronic health / medical record	electronic health record
Husain2021	2021	Canada	J Med Internet Res	Health Informatics	Medicine	Intersectoral	to implement and evaluate Loop The study reporting adheres to the Standards for Reporting Implementation Research	Mixed	Mixed (Descriptive, Interview, Survey)	Descriptive: 52 patient loops Interview: patients and caregiver Survey: patients and caregiver	messaging	instant messenger	yes	yes	yes	yes	yes
Iversen2013	2013	Denmark	Int J Med Inform	Health Informatics	Medicine	Hospital setting	to describe the characteristics of instant messaging communication in terms of number and length of messages, distribution over time, and the number of participants included in conversations and to determine what kind of articulation work is supported by analysing message content	Quantitative	Descriptive	1,329 messages	messaging	instant messenger		yes	yes
JahansBaynton2021	2021	UK	J Child Adolesc Psychiatr Nurs	Medical Speciality	Medicine	Other	to explore professionals' views and experiences of safeguarding communication and identify areas for improvements to practice	Qualitative	Interview	4 school nurses, 3 teachers, 1 general practitioner and 3 social workers	no specific technology	interprofessional communication (no specific technology)
Jalili2013	2013	UK	Int J Surg	Medical Speciality	Medicine	Hospital setting	to investigate the views of expert urology and gastro-intestinal cancer service providers in relation to the effec-tiveness of their MDTs in reaching a recommendation for each presented patient and subsequently implementing this recom-mendation into patient care	Qualitative	Interview	22 MDT members (5 Urologists, 3 Uro-oncologists, 3 Urology Nurses, 1 Histopathologist, 1 Radiologist, 4 GI surgeons, 3 GI Nurses and 2 GI Oncologists)	teleconference	videoconference
Jamal2016	2016	Saudi Arabia	JMIR Mhealth Uhealth	Health Informatics	Medicine	Other	to evaluate the prevalence of mobile phone usage among medical residents and to explore their attitudes, perceptions, and the challenges they experience when using mobile phones in academic and clinical practice	Quantitative	Survey	101 residents from 17 different specialties	various	various (instant messenger, medical references, email, phone calls, social network, medical calculation applications ,...)
Janssen2017	2017	Multiple	Int J Environ Res Public Health	Public Health, Environmental and Occupational Health	Medicine	Intersectoral	to identify research that described how eHealth facilitates interdisciplinary cancer care and to understand the ways in which eHealth innovations are being used in this setting	Literature review	Literature review	26 studies	various	various (videconference, electronic health record, …)
Janssen2018	2018	Australia	BMC Health Serv Res	Health Policy	Medicine	Hospital setting	to identify how oncology multidisciplinary teams currently used ICTs, and to explore how the use of these ICTs affected interactions within multidisciplinary team meetings	Qualitative	Qualitative (Interview, Observation)	Interview: 15 members of seven multidisciplinary team meetings across seven tumor streams Observation: 43 multidisciplinary team meetings across seven tumor streams	various	various (teleconference, sharing of images, …)
Jeffries2021	2021	UK	PloS one	Multidisciplinary	Multidisciplinary	Intersectoral	to understand the adoption, and the implications for sustainable use in practice of the transfer of care around medicines service	Qualitative	Interview	23 health care professionals, patients and carers	eConsults / eReferrals	eReferral
Johansson2013	2014	Sweden	Prim Health Care Res Dev	Public Health, Environmental and Occupational Health	Medicine	Intersectoral	to describe the views of health-care personnel about video consultation prior to implementation in primary health care in rural areas	Qualitative	Focus group	19 healthcare personnel from 5 primary healthcare centres	eConsults / eReferrals	eConsults					yes
Johnston2014	2014	UK	J Eval Clin Pract	Multidisciplinary	Medicine	Hospital setting	to provide a user-informed guide for the development of an application-based communication system, tailored for use in patient handover and escalation of care	Mixed	Mixed (Focus group, Literature review)	Focus group: 15 physicians and 11 nurses Literature: 28 studies	various	various (pager, personal digital assistant, hands-free communication devices, mobile phone, smartphone)
Johnston2017	2017	Canada	J Pediatr Hematol Oncol	Medical Speciality	Medicine	Intersectoral	to describe the use and type of consults received specific to pediatric hematology/oncology	Quantitative	Mixed (Descriptive, Survey)	Descriptive: 1,064 eConsultations Survey: 1,064 close-out surveys to primary care physicians	eConsults / eReferrals	eConsults
JordanLanham2012	2012	USA	J Am Med Inform Assoc	Health Informatics	Medicine	Ambulant setting	to contribute new knowledge of the ‘human element’ critical to achieving and sustaining effective use of electronic health records and to support physician practices’ goals of delivering high-quality technology-enabled care to patients	Qualitative	Qualitative (Interview, Observation)	Interview: Chief Information Officer, Chief Medical Director, Associate Director of the Board, and several members of HealthGroup’s IT staff Observation: 21 physician-nurse teams	electronic health / medical record	electronic health record
Jospeh2013	2013	USA	Telemed e-health	Health Informatics	Medicine	Hospital setting	to assess the utility, reliability, and convenience of a smartphone among all members of a trauma team	Quantitative	Survey	7 trauma surgeons, 40 residents, and 3 nurse practitioners	no specific technology	interprofessional communication (no specific technology)
Jung2021	2021	USA	JMIR Form Res	Health Informatics	Medicine	Hospital setting	to analyze the experience of mental health professionals to explore the perceived barriers, facilitators, and critical ideas influencing the implementation and usability of a mental health care electronic health records	Qualitative	Interview	43 physicians, nurses, pharmacists, mental health clinicians, and administrative professionals	electronic health / medical record	electronic health record
Kane2013	2013	Ireland	Int J Med Inform	Health Informatics	Medicine	Hospital setting	to examine the changes in multidisciplinary medical team activity and practices, with respect to the amount of patient cases, the information needs and technology used, with up to 10 multidisciplinary teams in a large teaching hospital over a 10-year period	Mixed	Mixed (Interview, Survey)	Interview: 32 staff members of multidisciplinary teams Survey: 182 staff members of multidisciplinary teams	various	various (videoconference, picture archive and communication system, electronic patient record)
Katz2018	2018	Australia	Nephrology (Carlton)	Medical Speciality	Medicine	Intersectoral	to demonstrate patients and doctors, acceptance of receiving and providing a virtual consultation, General Practitioners utilization of a virtual consultation service from a specialist, ability to follow-up these Chronic kidney disease patients via virtual consultation after an initial F2F review and whether this virtual consultation program provided a safe and effective alternative to traditiona…	Mixed	Mixed (Descriptive, Interview, Survey)	Descriptive: 70 patients Interview: 4 general practitioners, 2 specialists Survey: 13 general practitioners, 27 patients	eConsults / eReferrals	eConsults
KaurChahal2019	2019	UK	BMJ Open Qual	Multidisciplinary	Medicine	Intersectoral	to improve anticoagulation and optimise other cardiovascular risk factors in eligible atrial fibrillation patients in all general practices in one London Clinical Commissioning Group over 1 year	Quantitative	Descriptive	320,422 patients	teleconference	videoconference
Keely2013	2013	Canada	Telemed e-health	Health Informatics	Medicine	Intersectoral	to describe the utilization, the perceived benefits to providers and their patients, and the impact on need for face-to-face consultations of this unique e-consultation service	Quantitative	Descriptive	406 eConsultations between 59 primary care providers and 16 specialty services	eConsults / eReferrals	eConsults
Keely2015	2015	Canada	Global Telehealth	Unspecified	Unspecified	Intersectoral	to explore the perspectives of specialist physicians who currently provide eConsults, understand what motivated them to become involved in and continue to provide this service, and use these perspectives to help inform the planning of eConsult services in other regions	Quantitative	Survey	34 specialists from 23 specialty services	eConsults / eReferrals	eConsults
Keller2015	2015	USA	Pediatr Qual Saf	Unspecified	Unspecified	Ambulant setting	to present one example of a health information technology–based solution involving shared access to an electronic health record, and describes a case in which a physician’s office and a community pharmacy experimented with this model to promote practice efficiency while also providing enhanced access to clinical information in both directions	Qualitative	Case study	1 physician’s office and 1 community pharmacy	electronic health / medical record	electronic health record
Kentab2021	2021	Saudi Arabia	Open Access Emerg Med	Medical Speciality	Medicine	Hospital setting	to assess the effects of using a smartphone-based push-to-talk application on communication, safety, and clinical performance of emergency department workers during the COVID-19 outbreak	Quantitative	Survey	119 participants (physicians, nurses, medical services staff, technicians, administrative employees)	messaging	instant messenger
KhoshnamRad2022	2022	Iran	Health Sci Rep	Medicine (miscellaneous)	Medicine	Hospital setting	to describe the conceptual model for rapid implementation of telepharmacy service and the main steps that should be considered	Quantitative	Descriptive	600 intensive care unit teleconsultations. 1200 messages exchanged between specialists in 3 months	messaging	instant messenger
Kinahan2017	2017	USA	J Natl Compr Canc Netw	Medical Speciality	Medicine	Intersectoral	to increase the percentage of dolescent and young adults with a rimary care provider documented in the electronic medical record via the use of a best practice advisory or “stopgap” intervention; to increase communication between providers by the number of routed clinic notes; and to assess oncology providers’ attitudes/beliefs about the model and intervention	Quantitative	Mixed (Descriptive, Survey)	Descriptive: 2,354 patient data at T1 and 3,236 at T2 Survey: 43 at Time 1 and 28 at Time 2	electronic health / medical record	electronic medical record
Kirsh2015	2015	USA	Am J Manag Care	Health Policy	Medicine	Intersectoral	to assess the early impact of implementation of the electronic consults initiative by the Veterans Health Administration, designed to improve specialty care access	Quantitative	Descriptive	11,270,638 consults in 13 clinics, of which 217,014 were e-consults	eConsults / eReferrals	eConsults
Knapp2015	2015	USA	Future Internet	Computer Networks and Communications	Computer Science	Intersectoral	to provide practical guidance in reproducing the Extension for Community Healthcare Outcomes model; Stepwise details explain procedures for efficiently establishing the service, conducting day-to-day operations and expanding the system to include additional specialties and subscribers	Quantitative	Descriptive	first 3 years of the Specialty Care Access Network-Extension for Community Healthcare Outcomes service	eConsults / eReferrals	eConsults
Knop 2021	2021	Germany	J Med Internet Res	Health Informatics	Medicine	Ambulant setting	to recreate the daily work routines of general practitioners and medical assistants to explore promising approaches for the digital moderation of delegation processes and to deepen the understanding of subjective and perceptual factors that influence their technology assessment and use	Mixed	Mixed (Interview, Survey)	Interview: 12 general practitioner and 14 medical assistants Survey: 6 general practitioner and 5 medical assistants	various	various (video conference, electronic medical record, text messaging, ….)
Koenig2019	2019	USA	J Telemed Telecare	Health Informatics	Medicine	Intersectoral	to enhance generalists’ ability to manage basic aspects of specialty care through mentorship with specialists using teleconsultations	Quantitative	Descriptive	37 teleconsultation sessions, resulting in 115 consultations between generalist and specialty care providers	eConsults / eReferrals	eConsults
Koh2021	2021	UK	BMJ Open Qual	Multidisciplinary	Medicine	Hospital setting	to improve and standardise clinical documentation of paediatric admissions and ward round notes by developing electronic proforma for initial paediatric clerking, ward rounds and patient reviews	Quantitative	Mixed (Descriptive, Survey)	Descriptive: 10 patients and 72 pages of health records Survey: pre-implementation 28 users, post-implementation 32 users	electronic health / medical record	electronic health record
Koh2022	2022	Botswana	JMIR Dermatol	Medical Speciality	Medicine	Intersectoral	to describe the utilization of WhatsApp for teledermatology and the satisfaction levels of participating providers	Quantitative	Mixed (Descriptive, Survey)	Descriptive: 811 communication threads Survey: 23 health care providers	messaging	instant messenger
kohlert2017	2017	Canada	Laryngoscope	Medical Speciality	Medicine	Intersectoral	to determine the utilization, efficacy, and impact of eConsults in otolaryngology–head and neck surgery, as well as to determine the types of questions most commonly asked by primary care physicians	Quantitative	Descriptive	109 eConsultations	eConsults / eReferrals	eConsults
Koivunen2014	2014	Finland	J Adv Nurs	Nursing (miscellaneous)	Nursing	Other	to describe nursing professionals’ experiences of the use of electronic devices for communication with colleagues and other healthcare professionals	Quantitative	Survey	123 nursing professionals	messaging	various (email, text messaging)
Krecko2022	2022	USA	Surgery	Medical Speciality	Medicine	Hospital setting	to characterize communication practices of surgical residents and nurses on inpatient general and intermediate care units to inform best practices and future interprofessional interventions	Qualitative	Focus group	14 general surgery residents and 13 inpatient nurses from a tertiary academic medical center	messaging	pager
Kriegel 2017	2017	Austria	Stud Health Technol Inform	Health Informatics	Medicine	Ambulant setting	to make healthcare more patient-centered and close to the patient's place of residence	Mixed	Mixed (Literature review, Survey)	Literature: 35 studies Survey: 97 members of the Upper Austrian Society of General and Family Medicine	various	various (AI, social media, …)
Lai2018	2018	Canada	PloS one	Multidisciplinary	Multidisciplinary	Intersectoral	to determine whether the expansion of eConsult to a pediatric setting would result in similar measures of improved healthcare system process and high provider acceptance reported in adults	Quantitative	Descriptive	1,064 eConsultations between 367 primary care providers and 23 pediatric specialists	eConsults / eReferrals	eConsults
Lang2019	2019	Germany	Gesundheitswesen	Public Health, Environmental and Occupational Health	Medicine	Intersectoral	to identify interface problems between inpatient, general practitioners and outpatient specialist care from the perspective of general practitioners in Dresden, especially in older multimorbid patients	Qualitative	Interview	7 general practitioners	no specific technology	interprofessional communication (no specific technology)
Lapointe2018	2018	USA	J Med Syst	Health Informatics	Medicine	Hospital setting	to implement a secure electronic health record (EHR) base text paging system allowing communication between healthcare provider	Quantitative	Survey	25 resident physicians	electronic health / medical record	electronic health record
Laramee2012	2012	USA	Comput Inform Nurs	Health Informatics	Medicine	Hospital setting	to compare nurses’ attitudes before, at 6 and 18 months after implementation of a comprehensive electronic health record	Quantitative	Survey	preimplementation (n = 312), 6 months post-implementation (n = 410) and 18 months post-implementation (n = 262)	electronic health / medical record	electronic health record
LaRocca2017	2017	Norway	BMC Health Serv Res	Health Policy	Medicine	Intersectoral	to improve the coordination: an ICT-based communication tool/standard and an economic incentive scheme	Qualitative	Interview	9 employees at a hospital, 17 employees from 7 different municipalities	messaging	instant messenger		yes
Lee2018	2018	USA	JAMA Intern Med	Medical Speciality	Medicine	Intersectoral	to understand primary care practitioners perceptions of the results of eConsult initiation on primary care practitioners workflow, specialist access, and patient care	Qualitative	Interview	40 primary care practitioners	eConsults / eReferrals	eConsults
Legault 2012	2012	Canada	J Am Board Fam Med	Multidisciplinary	Medicine	Ambulant setting	to describing the development of a collaborative relationship among the Anticipatory And Preventative Team Care team members and family physicians in a model of service delivery in which physicians are remunerated principally by capitation and all other personnel are salaried	Mixed	Mixed (Focus group, Interview, Survey)	Focus groups: 7 focus groups, including the Anticipatory And Preventative Team Care team (2 groups), practice physicians (2 groups), the Anticipatory And Preventative Team Care team and the practice physicians, all practitioners, and practice nurses only Interviews: family physicians and Anticipatory And Preventative Team Care intervention nurse practitioners and pharmacists Survey: family physic…	electronic health / medical record	electronic health record
Liddy2013	2013	Canada	Telemed e-health	Health Informatics	Medicine	Intersectoral	to evaluate the effectivness and acceptability of an electronic consultation system as an alternative to face-to-face consultations	Mixed	Mixed (Focus group, Interview, Survey)	Focus group: 13 primary care physicians Inteview: 9 primary care physicians Survey: 10 specialists	eConsults / eReferrals	eConsults
Liddy2013_1	2013	Canada	Telemed e-health	Health Informatics	Medicine	Intersectoral	to describe the steps required to implement the practical and technical aspects of the e-consultation system, while highlighting the reasoning behind each step and the lessons learned along the way	Qualitative	Case study	eConsultation network	eConsults / eReferrals	eConsults
Liddy2015	2015	Canada	J Am Assoc Nurse Pract	Medicine (miscellaneous)	Medicine	Intersectoral	to explore referral patterns of nurse practitioners and family physicians using an electronic consultation service, and assess their perspectives on the service’s value to their patients and themselves	Quantitative	Mixed (Descriptive, Survey)	Descriptive: 4,260 eConsultations Survey: 3402 primary care physicians	eConsults / eReferrals	eConsults
Liddy2015_1	2015	Canada	Global Telehealth	Unspecified	Unspecified	Intersectoral	to examine costs across a multispecialty eConsult service	Quantitative	Descriptive	2606 eConsultations to 27 specialities	eConsults / eReferrals	eConsults
Liddy2015_2	2015	Canada	Health Reform Obs	Unspecified	Unspecified	Intersectoral	to demonstrate that a lack of policy responsiveness can hinder the development and expansion of innovations aiming to improve the quality of patient care	Other	Commentary	/	eConsults / eReferrals	eConsults
Liddy2015_3	2015	Canada	J Am Board Fam Med	Multidisciplinary	Medicine	Intersectoral	to specialist care and decreased wait times in our region through the development and implementation of the Champlain Building Access to Specialists through eConsultation service	Quantitative	Mixed (Descriptive, Survey)	Descriptive: 2,052 eConsultations to 27 specialties Survey: primary care providers	eConsults / eReferrals	eConsults
Liddy2016	2016	Canada	Inform	Computer Networks and Communications	Computer Science	Intersectoral	to understand the cost implications of different remuneration models	Quantitative	Descriptive	3,670 eConsultations submitted to 68 specialists from 43 different specialty groups	eConsults / eReferrals	eConsults
liddy2016_1	2016	Canada	Pain Med	Medical Speciality	Medicine	Intersectoral	to describe the impact of the Champlain Building Access to Specialists through eConsultation (BASE) eConsult service on access to specialist care for patients with chronic pain	Quantitative	Descriptive	199 eConsultations by 93 primary care providers	eConsults / eReferrals	eConsults
Liddy2016_2	2016	Canada	BMJ Open	Medicine (miscellaneous)	Medicine	Intersectoral	to estimate the costs and potential savings associated with all eConsult cases completed between 1 April 2014 and 31 March 2015	Quantitative	Mixed (Cost-evaluation, survey)	Cost-evaluation: 3,487 eConsultations by specialists from 44 different specialty groups Survey: 3,487 surveys completed by primary care providers at the end of each eConsult	eConsults / eReferrals	eConsults
Liddy2016_3	2016	Multiple	Fam Pract	Medical Speciality	Medicine	Intersectoral	to understand the effectiveness, population impact and costs associated with implementation of eConsult services	Literature review	Literature review	36 studies	eConsults / eReferrals	eConsults
Liddy2017	2017	Canada	Healthc Policy	Multidisciplinary	Medicine	Intersectoral	to replicate an existing electronic consultation service in a new jurisdiction to test ist generalizability	Quantitative	Mixed (Descriptive, Survey)	Descriptive: 594 eConsultations Survey: primary care providers at the end of each eConsultation	eConsults / eReferrals	eConsults
Liddy2017_1	2017	Canada	Int J Circumpolar Health	Multidisciplinary	Medicine	Intersectoral	to describe the use of eConsult services in Nunavut, and to conduct a costing evaluation	Quantitative	Mixed (Descriptive, Survey)	Descriptive: 165 eConsultations Survey: primary care providers at the end of each eConsultation	eConsults / eReferrals	eConsults
Liddy2017_2	2017	Canada	Can Fam Physician	Medical Speciality	Medicine	Intersectoral	to identify the proportion and evaluate the content of electronic consultations in which the Champlain Building Access to Specialists through eConsultation eConsult process prompted a referral to a specialist that was not originally contemplated by the primary care provider	Quantitative	Mixed (Descriptive, Survey)	Descriptive: 5,601 eConsultations Survey: primary care providers at the end of each eConsultation	eConsults / eReferrals	eConsults
Liddy2018	2018	Canada	Fam Pract	Medical Speciality	Medicine	Intersectoral	to examine the association between the use of eConsult and PCP referral rates in Ontario, Canada’s most populous province	Quantitative	Descriptive	113,197 referrals	eConsults / eReferrals	eConsults
Liddy2018_1	2018	Canada	J Am Board Fam Med	Multidisciplinary	Medicine	Intersectoral	to examine the service’s impact among the 4 measures outlined by the Quadruple Aim Framework and identify its limitations in evaluating health technology innovations such as eConsult	Mixed	Mixed (Descriptive, Interview, Survey)	Descriptive: 28,838 eConsultations Interview: 30 patients, provider Survey: 101 patients, primary care providers at the end of each eConsultation, 34 specialists from 23 specialty groups	eConsults / eReferrals	eConsults
Liddy2018_2	2018	Canada	Ann Fam Med	Medical Speciality	Medicine	Intersectoral	to report on the impact of our multiple specialty eConsult service during the first 5 years of use after implementation, with a focus on growth and sustainability	Quantitative	Mixed (Descriptive, Survey)	Descriptive: 14,105 eConsultations Survey: primary care providers at the end of each eConsultation	eConsults / eReferrals	eConsults
Liddy2018_3	2018	Multiple	Telemed e-health	Health Informatics	Medicine	Intersectoral	to expand on past reviews of the literature and examine eConsult’s impact on delivery of care by applying the Quadruple Aim Framework	Literature review	Literature review	43 studies	eConsults / eReferrals	eConsults
Liddy2019	2019	Canada	Trials	Pharmacology (medical)	Medicine	Intersectoral	to assess the impact of a multispecialty eConsultation service on referral rates from primary care	Randomized controlled trial	Randomized contolled trial	113 participants (56 in control and 57 in intervention)	eConsults / eReferrals	eConsults
Liddy2019_1	2019	Canada	J Am Board Fam Med	Multidisciplinary	Medicine	Intersectoral	to evaluate the implementation of a successful eConsult service in a new jurisdiction to test its generalizability	Mixed	Mixed (Descriptive, Focus group, Survey)	Descriptive: 301 eConsults 24 specialty groups Focus group: primary care providers and specialists Survey: 249 closeout surveys to primary care providers+	eConsults / eReferrals	eConsults
Lin2016	2016	USA	SAGE Open Med	Medicine (miscellaneous)	Medicine	Intersectoral	to present the 1-year metrics of HELP in order to evaluate its impact on access to specialty care, quality of care provided, and cost-savings	Quantitative	Descriptive	585 teleconsultations	eConsults / eReferrals	eConsults
Lin2020	2020	Taiwan	Healthc	Health Policy	Medicine	Intersectoral	to develop and evaluate a hospital-wide patient-centered interprofessional collaboration platform	Quantitative	Survey	108 participants (35 respiratory therapists, 22 nurses, 21 nursing assistants, 10 physicians, 8 rehabilitation therapists, 6 pharmacists, 3 nutritionists, 2 quality managers, and 1 worker from another department)	various	various (medical record, instant messaging)				yes
Lo2012	2012	Canada	J Interprof Care	Medicine (miscellaneous)	Medicine	Hospital setting	to examine clinicians’ perceptions of the usage of Smartphone devices and the Webpaging system in General Internal Medicine units	Qualitative	Interview	31 healthcare professionals (15 registered nurses, 8 physicians, 4 social workers, 3 pharmacists and 1 occupational therapist)	various	various (pager, text messaging, email, phone calls)
Lofters 2016	2016	Canada	J Multidiscip Healthc	Medicine (miscellaneous)	Medicine	Ambulant setting	to implement and evaluate a private Facebook group for members of a large Ontario multisite Family Health Team to facilitate improved communication and collaboration	Quantitative	Survey	26 family health team members	social media	social media
Lowenstein2017	2017	USA	J Med Internet Res	Health Informatics	Medicine	Intersectoral	to describe the implementation of eConsults for psychiatry in a large academic health system	Quantitative	Descriptive	the first 50 eConsultations to psychiatry after program implementation	eConsults / eReferrals	eConsults
Luxenberg2017	2017	USA	JAMA Intern Med	Medical Speciality	Medicine	Hospital setting	to analyze the content of text page messages generated at an academic tertiary care hospital on an internal medicine service	Quantitative	Descriptive	200 electronic messages	messaging	instant messenger
Lynch2022	2022	Australia	Appl Clin Inform	Health Informatics	Medicine	Hospital setting	to assess clinical communication behaviors by clinicians in a hospital setting	Quantitative	Survey	836 participants (299 medical, 317 nursing, and 220 allied health staff)	various	various (text message, WhatsApp, Facebook Messenger, Webex, phone call, email)
Lyngstad 2013	2013	Norway	Home Health Care Manag Pract	Public Health, Environmental and Occupational Health	Medicine	Ambulant setting	to report how the use of an electronic messaging system influences patient safety in the medication information process from the perspective of both nurses in home health care and GPs	Qualitative	Interview	34 nurses and general practitioners	messaging	instant messenger	yes			yes		yes (beide)
Machon2020	2020	USA	Nurse Lead	Leadership and Management	Nursing	Other	to improve clinical communication and collaboration and to meet the Quadruple Aim in their organizations	Literature review	Literature review	130 studies, industry studies and expert opinion	various	various (messaging, video conferencing, …)
MacRury2018	2018	UK	Int J Environ Res Public Health	Public Health, Environmental and Occupational Health	Medicine	Intersectoral	to provide process enhancement to permit a larger-scale study of an embedded pathway and technology solution (integration planning) which will inform policy change and a paradigm shift in the management of foot ulceration in the community	Mixed	Mixed (Descriptive, Interview, Survey)	Descriptive: 95 patient contacts in phase 1, 26 patient contacts in phase 2 Interview: stakeholder Survey: patients	teleconference	videoconference
Mahlknecht 2019	2019	Germany	BMC Geriatr	Medical Speciality	Medicine	Ambulant setting	to improve interprofessional communication and medication safety using a combined intervention and to improve medication appropriateness and health-related outcomes of the included residents	Quantitative	Descriptive	14 general practitioners, 11 pharmacists, 9 nursing homes and 120 residents	medication management	medication management tool
Mann2018	2018	New Zealand	Aust N Z J Obstet Gynaecol	Medical Speciality	Medicine	Intersectoral	to describe the development of an e-consultation service as part of the triaging and grading process of referrals and to report on the efficacy and safety of such a service	Quantitative	Descriptive	4,738 eReferrals	eConsults / eReferrals	eConsults
Manocha2020	2020	Canada	Healthc Q	Medicine (miscellaneous)	Medicine	Hospital setting	to explore physicians´ and nurses´ perceptions of the impact of smartphones on communication and effeciecy	Quantitative	Survey	43 nurses and 27 physicians	various	various (instant messenger, phone calls)
Marcolino2015	2015	Brazil	Medinfo	Medicine (miscellaneous)	Medicine	Intersectoral	to assess the teleconsultations performed by the 'Telehealth Network of Minas Gerais', in order to demonstrate the importance of telehealth to support these healthcare professionals and to promote continued education	Quantitative	Mixed (Descriptive, Survey)	Descriptive: 63,975 teleconsultations Survey: 571 primary care practitioner	eConsults / eReferrals	eConsults
MarinGomez2018	2018	Spain	JMIR Mhealth Uhealth	Health Informatics	Medicine	Other	to explore mobile phone social networking app use among primary health care professionals for work-related purposes, by comparing the most widely used apps in the market	Quantitative	Survey	483 participants of which 474 health professionals	messaging	instant messenger
Mars2016	2016	Multiple	Stud Health Technol Inform	Health Informatics	Medicine	Hospital setting	to review current literature on the use of WhatsApp in clinical practice, to determine how it is used, and users’ satisfaction	Literature review	Literature review	32 studies	messaging	instant messenger
Mars2017	2017	South Africa	Telemed e-health	Health Informatics	Medicine	Intersectoral	to describe the strengths and weaknesses of two ‘‘spontaneous’’ telemedicine services in dermatology and burn management	Qualitative	Case study	2 telemedicine services in dermatology and burn management	various	various (instant messaging, phone call)
Marshall2014	2014	USA	Telemed e-health	Health Informatics	Medicine	Intersectoral	to evaluate the feasibility of implementing a virtual Tumor board between two Veterans Affairs Medical Centers and to examine its acceptance from tunor board conference participants and to obtain preliminary data on utilization of our virtual Tumor board program and its effectiveness in providing access to quality cancer care	Quantitative	Mixed (Descriptive, Survey)	Descriptive: 90 tumor board case presentations Survey: 36 tumor board participants	teleconference	videoconference
Martin2019	2019	Multiple	J Am Med Inform Assoc	Health Informatics	Medicine	Hospital setting	to summarize the quality and breadth of evidence for the impact of mobile technologies on communication and teamwork in hospitals	Literature review	Literature review	38 studies	various	various (video, photo, instant messenger, email, voice calls, …)
Martinez2018	2018	South Africa	Burns	Medical Speciality	Medicine	Intersectoral	to review the use of WhatsApp to facilitate paediatric burn injury consultations to a regional burn centre in a developing country, where burn care continues to be thwarted by administrative apathy, poor resource allocation and lack of attention to medical and nursing education at all levels	Quantitative	Descriptive	838 communications during 1562 distinct clinical queries	messaging	instant messenger
Marvaretta2013	2013	USA	J Oncol Pract	Multidisciplinary	Medicine	Intersectoral	to develop a multidisciplinary conference that gives local community providers access to university-based providers without the need for patient referrals or traveling to discuss special patient cases with treatment questions	Quantitative	Mixed (Descriptive, Survey)	Descriptive: 23 tumor board conferences Survey: 10 tumor board participants	teleconference	videoconference
Mascia2021	2021	Italy	Health Care Manage Rev	Health Policy	Medicine	Hospital setting	to describe patterns of face-to-face versus electronic-based communication networks in a multidisciplinary team and to explore the relationships between team communication networks and performance, measured as promptness of treatment implementation	Quantitative	Mixed (Descriptive, Survey)	Descriptive: 22 cases Survey: 20 physicians	messaging	instant messenger
Mastellos 2015	2014	UK	J Innov Health Inform	Health Informatics	Medicine	Ambulant setting	to capture the range, quality and sophistication of existing information systems in general practice, to explore whether important information is still missing and to use this knowledge to create a framework that can be used to improve patient safety in general practice	Mixed	Mixed (Interview, Survey)	Interview: 7 general practitioner Survey: 51 health professionals	various	various (electronic health record, electronic discharge summaries)
McAdams2014	2014	USA	Fed Pract	Unspecified	Unspecified	Intersectoral	to examine the implementation of e-Consults in a large VA medical service with the primary goal of facilitating timely specialty care access	Quantitative	Survey	85 provider	eConsults / eReferrals	eConsults
Mccullough2014	2014	USA	BMC Health Serv Res	Health Policy	Medicine	Intersectoral	to generate knowledge about the spread of Health information exchange in underserved settings by examining barriers and benefits to the spread of Health information exchange in smaller-sized primary care practices and ederally qualified health centers	Qualitative	Interview	24 providers, administrators and office staff from 16 locations in two states	electronic health / medical record	electronic medical record
Mcelroy2013	2013	USA	BMJ Qual Saf	Health Policy	Medicine	Hospital setting	to evaluate how communication methods and devices can improve the quality, safety and outcomes of healthcare	Other	Commentary	/	various	various (telephone, pager, text messages, web-based systems)
Mcfarland2013	2013	USA	Telemed e-health	Health Informatics	Medicine	Intersectoral	to assess primary care provider and imaging technician satisfaction with a store-and-forward teledermatology project at rural veterans affairs outpatient clinics across four Pacific Northwest states	Quantitative	Survey	21 primary care providers, 34 imaging technicians	teleconference	teleconference
McIntyre2020	2020	Ireland	Bone Joint Open	Medical Speciality	Medicine	Hospital setting	to explore a potential virtual solution that encompassed the safe discharge of patients from our emergency department	Quantitative	Descriptive	295 patients (105 referred to a face-to-face fracture clinic, 137 discharged, 7 referred to other services)	eConsults / eReferrals	eReferral
Mckellips2017	2017	Canada	Br J Gen Pract	Medical Speciality	Medicine	Intersectoral	to assess the eConsultation service’s ability to improve access to advice from allied health professionals	Quantitative	Descriptive	127 eConsults to 9 specialties	eConsults / eReferrals	eConsults
McMurray2013	2013	Canada	Health Informatics J	Health Informatics	Medicine	Intersectoral	to examine the impact of parallel information systems on communication exchange to support transitions across the care continuum	Qualitative	Mixed (Case Study, Interview)	Case study: 3 cases Interview: 23 patients were interviewed 51 times, 19 family caregivers 24 times, 92 health-care providers 96 times	electronic health / medical record	electronic health record
Mehrzad2015	2015	USA	Technol Health Care	Health Informatics	Medicine	Hospital setting	to evaluate the efficiency of conventional hospital pagers and to estimate the financial cost of time wasted by the use of these pagers.	Quantitative	Survey	70 clinicians	messaging	pager
Melby 2014	2014	Norway	Int J Med Inform	Health Informatics	Medicine	Ambulant setting	to identify and discuss unintended consequences of the introduction of e-messaging, particularly how it affected collaboration between the groups	Qualitative	Interview	23 homecare staff, 11 general practitioners, 5 medical secretaries and 4 project managers	messaging	email
Melby2015	2015	Norway	J Clin Nurs	Medicine (miscellaneous)	Medicine	Intersectoral	to explore how the use of electronic messages support hospital and community care nurses’ collaboration and communication concerning patients’ admittance to and discharges from hospitals	Qualitative	Interview	41 interviews with hospital nurses and community care nurses	messaging	email
Mendu2016	2016	USA	Am J Kidney Dis	Medical Speciality	Medicine	Intersectoral	to examine the impact of an e-consult system for patients with kidney-related conditions over the course of 15 months (September 2014 to December 2015) at primary care practices affiliated with Brigham and Women’s Hospital, a tertiary-care center in Boston	Quantitative	Mixed (Descriptive, Survey)	Descriptive: 74 nephrology eConsultations Survey: 2 nephrologists and 49 primary care providers	eConsults / eReferrals	eConsults
Menon2019	2019	UK	Digit Health	Multidisciplinary	Medicine	Hospital setting	to examine the impact of Medic Bleep, a National Health Service information governance-compliant instant messaging application, in an NHS Hospital Trust	Quantitative	Descriptive	43h of task duration (over 90 points of interaction between the multidisciplinary team)	messaging	instant messenger
Mills2021	2021	Australia	BMC Palliat Care	Medicine (miscellaneous)	Medicine	Other	to explore palliative care practitioners’ current use of and perspectives on digital health innovation in palliative care	Quantitative	Survey	170 medical, nursing, and allied health practitioners working in palliative care	various	various (text messaging, teleconferencing, …)					yes
Mobasheri2015	2015	UK	BMJ Innov	Medicine (miscellaneous)	Medicine	Other	to perform an up-to-date prospective survey of doctors and nurses at a large London-based National Health Service Trust so as to explore the ways that front-line staff are using smartphones, tablet devices and mHealth apps in the clinical environment	Quantitative	Survey	287 physicians and 564 nurses	messaging	instant messenger
Mohamedbahi2021	2021	UK	Br J Oral Maxillofac Surg	Medical Speciality	Medicine	Hospital setting	to understand how effectively head and neck multidisciplinary teams have been conducted since the move to virtual meetings (focusing on data security, confidentiality, decision making, efficiency, and organisation), to understand how members perceived their experiences of the virtual meetings (with a focus on teamwork, training, and engagement), and also to determine underlying issues with virtua…	Quantitative	Survey	97 participants (4 administrative staf, 9 dieticians, 12 nurses, 5 oncologists, 10 others, 2 pathologists, 8 radiologists, 5 speech and language therapists, 42 surgeons)	teleconference	videoconference
MohsinShaikh2019	2019	Multiple	BMC Health Serv Res	Health Policy	Medicine	Hospital setting	to synthesise peer-reviewed literature assessing the impact of electronic prescribing systems on the working practices of healthcare professionals in the inpatient setting and identify implications for practice and research	Literature review	Literature review	25 studies	medication management	medication management tool
Moore2017	2017	USA	Am J Med	Medicine (miscellaneous)	Medicine	Intersectoral	to examine whether a novel videoconference program called Extension for Community Health Outcomes-Care Transitions that connects an interdisciplinary hospital-based team with clinicians at skilled nursing facilities, reduces patient mortality, hospital readmission, skilled nursing facility length of stay and 30-day health care costs	Quantitative	Descriptive	148 patients (intervention group) and 214 (comparison group)	teleconference	videoconference
Motulsky2016	2016	Canada	J Am Med Inform Assoc	Health Informatics	Medicine	Hospital setting	to describe the usage of a novel application that allows mobile devices to be used for rounding and handoffs	Quantitative	Mixed (Descriptive, Survey)	Descriptive: 26–26.5 daily flows per user Survery: 127 healthcare professionals	electronic health / medical record	electronic health record
Munchhof2020	2020	USA	J Gen Intern Med	Medical Speciality	Medicine	Intersectoral	to assess hospitalists’ and primary care providers’ preferences for using the electronic medical record as a direct communication tool	Mixed	Mixed (Interview, Survey)	Interview: 6 hospitalists and 7 primary care provider Survey: 26 hospitalists and 32 primary care provider	electronic health / medical record	electronic medical record
Munro2013	2013	not-specified	Br J Cancer	Medical Speciality	Medicine	Hospital setting	to stimulate and inform discussions about an idea that has been somewhat ill-defined – the concept of the virtual multidisciplinary team	Literature review	Literature review	published evidence and personal experience relating to virtual teams	teleconference	videoconference
Murphy2012	2012	USA	Arch Intern Med	Unspecified	Unspecified	Intersectoral	to determine the value of clinician-to-clinician messaging in the Electronic Health Record, we developed and tested a new method to evaluate the content of electronic messages and determined whether they were essential to clinical care	Quantitative	Descriptive	536 alerts	electronic health / medical record	electronic health record
Mussmann2015	2015	USA	J Hosp Med	Multidisciplinary	Medicine	Intersectoral	to increase the proportion of completed verbal handoffs from on-call residents or attendings to primary care physicians within 24 hours of patient discharge from a hospital medicine service to >90% within 18 months	Quantitative	Descriptive	6,313 discharges (July 2011 - March 2014)	teleconference	phone call
Nabelsi2019	2019	Canada	JMIR Med Inform	Health Informatics	Medicine	Intersectoral	to provide a 1-year snapshot of the implementation of the eConsult Quebec Service in rural and urban primary care clinics to improve access to care and the specialty referral process for primary care providers	Quantitative	Descriptive	1,016 eConsultations	eConsults / eReferrals	eConsults
Naka2017	2017	USA	J Am Acad Dermatol	Medical Speciality	Medicine	Intersectoral	to evaluate the outcomes of a Medicaid-funded, statewide implementation of a store-and-forward teledermatology program augmented by the incorporation of dermoscopy	Quantitative	Descriptive	2,385 eReferrals from primary care to dermatology	eConsults / eReferrals	eConsults
Naseriasl2015	2015	Multiple	Mater Sociomed	Unspecified	Unspecified	Intersectoral	to identify the relatively successful referrals and examine their usability and possibility in creation and modification of developing countries such as Iran	Literature review	Literature review	27 studies	eConsults / eReferrals	eReferral
Neven2016	2016	USA	J Emerg Med	Medical Speciality	Medicine	Hospital setting	to determine if the intervention decreased participants’ frequency of emergency department visits, the controlled-substance-prescribing practices of emergency department clinicians located at the study sites, and the number of controlled substance prescriptions frequent users received from all providers in the state relative to a treatment-as-usual control	Randomized controlled trial	Randomized contolled trial	155 patients (n = 79 Intervention group, n = 76 control group)	health information exchange	health information exchange
Nguyen2014	2014	not-specified	Int J Med Inform	Health Informatics	Medicine	Hospital setting	to review the literature examining the role of devices and technology in facilitating urgent clinician–clinician communication to identify critical areas for future research	Literature review	Literature review	16 studies	no specific technology	interprofessional communication (no specific technology)
Nguyen2020	2020	Canada	BMC Palliat Care	Medicine (miscellaneous)	Medicine	Ambulant setting	to explore both health care provider and administrator perceptions regarding the usefulness and ease of using technology in palliative care	Qualitative	Interview	16 health providers and administrators with experience	electronic health / medical record	electronic medical record					yes	yes
Nielson2013	2013	USA	J Dev Behav Pediatr	Medical Speciality	Medicine	Other	to highlight ethical and privacy issues in Developmental-behavioral pediatrics practice unique to, or magnified by, the use of electronic health records Case examples will be used to identify the potential pitfalls and will serve as a basis for discussion of the preventative measures to limit these risks	Literature review	Literature review	literature on the ethical documentation and communication in the field of child and adolescent psychiatry, 4 cases examples	electronic health / medical record	electronic health record
Nikolic2018	2018	Australia	JMIR Med Inform	Health Informatics	Medicine	Hospital setting	to quantify and qualify the use of communication apps among medical staff in clinical situations, their role in patient care, and knowledge and attitudes towards safety, key benefits, potential disadvantages, and policy implications	Quantitative	Survey	118 hospital medical staff	messaging	instant messenger
North2014	2014	USA	J Telemed Telecare	Health Informatics	Medicine	Intersectoral	to review the use of e-consultations and the way they have been adapted to meet the needs of dif-ferent care processes in both primary care and specialty practices	Quantitative	Descriptive	3,008 eConsultations	eConsults / eReferrals	eConsults
North2015	2015	USA	J Telemed Telecare	Health Informatics	Medicine	Intersectoral	to examine the use and content of these internal e-consultations, the order set that facilitates them, and the extent to which face-to-face consultations enter into the outcome	Quantitative	Descriptive	234 eConsultations	eConsults / eReferrals	eConsults
Ohta2020	2020	Japan	J Interprof Educ Pract	Education	Social Sciences	Ambulant setting	to clarify the usage conditions of information computer technology and to inquire about its effects on rural interprofessional collaboration	Mixed	Mixed (Descriptive, Interview)	Descriptive: 40 patients Interview: 2 physicians and 7 nurses	electronic health / medical record	electronic health record
Ohta2021	2021	Japan	Rural Remote Health	Public Health, Environmental and Occupational Health	Medicine	Ambulant setting	to investigate whether the application of Information and communication technology-based communication can reduce the number of emergency transportations to, and death in, hospitals in rural facilities	Quantitative	Descriptive	96 patients	electronic health / medical record	electronic health record
Olayiwola2016	2016	USA	Ann Fam Med	Medical Speciality	Medicine	Intersectoral	to conduct a randomized controlled trial of eConsultations to test its efficacy and effectiveness in reducing wait times and improving access to specialty care	Randomized controlled trial	Randomized contolled trial	36 primary care clinicians, 590 eConsults	eConsults / eReferrals	eConsults
Olayiwola2017	2017	USA	J Telemed Telecare	Health Informatics	Medicine	Intersectoral	to assess primary care providers’ perception of an eConsultation and/or referral system’s educational value and its impact on their ability to manage common, low-complexity, speciality conditions	Quantitative	Survey	221 primary care provider participants	eConsults / eReferrals	eConsults
Olayiwola2018	2018	USA	J Telemed Telecare	Health Informatics	Medicine	Intersectoral	to explore the connection between eConsults and the Quadruple Aim using a unique national dataset of primary care clinicians-reported immediate impact on care delivery collected on a case-by-case basis at the point of care	Quantitative	Descriptive	872 eConsultations	eConsults / eReferrals	eConsults
Oliva2013	2013	Spain	Endocrinol Nutr	Unspecified	Unspecified	Intersectoral	to study the resolution improvement of endocrine diseases in primary care using communication and information technology. Reduce number of inappropriate appointments to specialist care visits. Direct line establishment of communication between primary care and specialist care and provide quick and useful advices to general practitioner	Quantitative	Descriptive	1,705 eReferrals	eConsults / eReferrals	eReferral
O'Malley 2015	2015	USA	J Am Med Inform Assoc	Health Informatics	Medicine	Ambulant setting	to identify how electronic health records facilitate and pose challenges to primary care teams as well as how practices are overcoming these challenges	Qualitative	Interview	63 interviews at 27 practices	electronic health / medical record	electronic health record
Ong2020	2019	Canada	Am J Nephrol	Medical Speciality	Medicine	Intersectoral	to evaluate an established eConsult platform with a network of community PCPs and academic nephrologists and examine the acceptability, feasibility, and impact on access to nephrology care when the eConsult model of care was integrated into the management of kidney disease between PCPs and nephrologists and compared to the traditional referral model	Mixed	Mixed (Descriptive, Interview)	Descriptive: 250 traditional referrals and 106 eConsultations Interview: primary care physicians and nephrologists	eConsults / eReferrals	eConsults
Oseran2019	2019	Multiple	Am Heart J	Medical Speciality	Medicine	Intersectoral	to systematically review the current literature related to electronic consultation in cardiology	Literature review	Literature review	21 studies	eConsults / eReferrals	eConsults
Overstreet 2022	2022	USA	J Pediatr Health Care	Medical Speciality	Medicine	Ambulant setting	to improve pediatric primary care providers factors and patient outcomes by implementing standardized communication tool in the Electronic Health Record	Quantitative	Survey	4 pediatric primary care provider	electronic health / medical record	electronic health record
Palanisamy2017	2017	Multiple	Int J e-Collab	Computer Networks and Communications	Computer Science	Other	to examine the impact of trust and technology orientation on collaboration with the mediating effects of communication, coordination and cooperation	Quantitative	Survey	216 healthcare professionals	no specific technology	interprofessional communication (no specific technology)	yes			yes	yes
Pan2020	2020	USA	JCO Oncol Pract	Multidisciplinary	Medicine	Hospital setting	to assess the effect of a team of experts serving as a body of consultants, regularly reviewing cases for treatment recommendations, on the quality of care and services for patients with soft tissue sarcoma and bone sarcoma	Quantitative	Mixed (Descriptive, Survey)	Descriptive: 1,585 cases Survey: 92 physicians	teleconference	videoconference
Panesar2016	2016	USA	Am J Med Qual	Health Policy	Medicine	Hospital setting	to describe the impact of integrating an electronic medical record with a structured Situation, Background, Assessment, Recommendation note on these crucial communications among clinicians	Quantitative	Descriptive	84 patient events of 542 admissions to the pediatric intensive care unit	electronic health / medical record	electronic medical record
Pannell2017	2017	UK	Br J Hosp Med	Medicine (miscellaneous)	Medicine	Intersectoral	to assess the time taken in telephone communication between primary and secondary care physicians and to determine if access to the electronic shared system improves efficiency	Quantitative	Descriptive	50 phone calls resulting in 27 direct transfers to a general practitioner	electronic health / medical record	electronic medical record
Papermaster2021	2020	USA	J Interprof Care	Medicine (miscellaneous)	Medicine	Intersectoral	to describe aspects of curbside consultations processes among Nurse practitioners to provide insight concerning this critical aspect of interprofessional collaboration and decision-making	Qualitative	Interview	20 primary care and specialty nurse practitioners	eConsults / eReferrals	eConsults
Parikh2017	2017	USA	Int J Med Inform	Health Informatics	Medicine	Intersectoral	to evaluate Veterans Affairs strategies for using an e-consult, identify the e-consult time-line, and investigate possible uses beyond original intent and potential issues across 3 specialties; Diabetes and Gastroenterology from the Dayton Veterans Affairs Medical Centers, and Neurosurgery from the Cincinnati Veterans Affairs Medical Centers in the Midwest US	Quantitative	Descriptive	394 eConsults	eConsults / eReferrals	eConsults
ParksTaylor2014	2014	USA	BMJ Qual Saf	Health Policy	Medicine	Hospital setting	to determine whether communication improved in a hospital setting following the introduction of an electronic medical record	Quantitative	Descriptive	75 patient-nurse-physician triads prior to introduction and 123 triads after introduction	electronic health / medical record	electronic medical record
Patel2016	2016	USA	J Gen Intern Med	Health Informatics	Medicine	Hospital setting	to evaluate the association between inpatient medicine service adoption of mobile secure text messaging and patient length of stay and readmissions	Quantitative	Descriptive	intervention site; n = 8995 admissions of 6484 patients and control site; n = 6799 admissions of 4977 patients	messaging	text messaging
Patel2016_1	2016	UK	J Med Internet Res	Medical Speciality	Medicine	Hospital setting	to assess the quality of information transfer using pager- and app-based communication systems, to determine whether using mobile phone apps for escalation of care results in additional delays in communication, and to determine how end users perceive mobile phone apps as an alternative to pagers	Randomized controlled trial	Randomized contolled trial	13 nurses, 9 physicians	messaging	text messaging
Patel2016_2	2016	USA	Appl Clin Inform	Health Informatics	Medicine	Hospital setting	to determine if a commercially available smartphone based secured messaging application has the potential to allow providers to communicate efficiently and effectively as a care team	Quantitative	Mixed (Descriptive, Survey)	Descriptive: 708,456 messages of 1,021 providers (residents, hospitalists, fellows, nurses, social workers, and pharmacists) Survey: pre-intervention (136 nurses and 93 physicians), post-intervention (127 nurses and 83 physicians)	messaging	text messaging
Pecina2015	2015	Canada	J Telemed Telecare	Health Informatics	Medicine	Intersectoral	to examine eConsultation content from a sample of eConsultations that had subsequent face-to-face visits in the same specialty as the e-consultation within 28 days of the eConsultation	Quantitative	Descriptive	5,115 eConsultations	eConsults / eReferrals	eConsults
Pecina2016	2016	USA	SAGE Open Med	Medicine (miscellaneous)	Medicine	Intersectoral	to evaluate the workflow shifted to the primary care team as a result of e-consultation, we examined e-consultations requested by primary care providers for type of recommendation made, method of communicating recommendations to patients, and the extent to which primary care providers completed specialist recommendations	Quantitative	Descriptive	220 eConsultations (13 different specialties)	eConsults / eReferrals	eConsults
Pecina2016_1	2016	USA	J Telemed Telecare	Health Informatics	Medicine	Intersectoral	to review internal e-consultations for differences among specialties in the indication for e-consultation and types of data reviewed that were over one year old	Quantitative	Descriptive	360 randomly selected eConsultations	eConsults / eReferrals	eConsults
Pelayo2012	2012	France	Int J Med Inform	Health Informatics	Medicine	Hospital setting	to compare the impact of computerised physician order entry implementation and of the workplace organizational determinants on doctor–nurse cooperation and communication processes	Qualitative	Qualitative (Interview, Observation)	Interview: 49 healthcare professionals Observations: 60 observations (6-8h) focused on the medication process	medication management	medication management tool			yes
Pendergrass2019	2019	USA	JMIR Med Inform	Health Informatics	Medicine	Intersectoral	to examine the extent of electronic health information exchange use by ambulatory clinics with affiliated providers within their health system and with external providers, as well as the key technological, organizational, and environmental factors affecting the extent of health information exchange use within and outside the health system	Quantitative	Survey	320 ambulatory care providers	health information exchange	health information exchange					yes
Peterson2018	2018	Denmark	J Nurs Manag	Leadership and Management	Nursing	Intersectoral	to investigate hospital and home care nurses’ experiences on how an e-message system influences cross-sectoral communication 2 years after introduction	Qualitative	Qualitative (Focus group, Observation)	Focus group: 79 participants Observation: 165h observation of 11 nursing units	messaging	text messaging
Pfeuffer2022	2022	Germany	JMIR Hum Factors	Health Informatics	Medicine	Intersectoral	to develop a regional health information exchange system to improve health information exchange in geriatric treatment, to evaluate the usability of the regional health information exchange system and to identify barriers to and facilitators of its implementation	Mixed	Mixed (Interview, Observation, Survey)	Interview: 22 geriatric health care providers Observation: 12 workshops Survey: 12 geriatric health care providers	health information exchange	health information exchange
Pishvaian2019	2019	USA	JAMIA open	Health Informatics	Medicine	Hospital setting	to present an informatics platform that uses an innovative cloud-based virtual molecular tumor board technology that includes a knowledgebase, rules engine, scoring model, an asynchronous chat room, and a reporting tool to provide a collaborative environment for precision oncology-driven cancer care	Quantitative	Descriptive	1,725 patients	various	various (knowledgebase, scoring model, rules engine, asynchronous virtual chat room and reporting tool)
Plant2015	2015	Canada	Teach Learn Med	Medicine (miscellaneous)	Medicine	Hospital setting	to assess current usage patterns of the internet, e-mail, and personal electronics for clinical purposes by surgical residents, their communication habits and preferences, as well as residents’ knowledge regarding the institutional policies surrounding these issues	Quantitative	Survey	161 surgical residents	messaging	various (pager, text messaging)
Pontefract2018	2018	UK	PloS one	Multidisciplinary	Multidisciplinary	Hospital setting	to explore pharmacists and physicians perceptions of their interprofessional communication in the context of the technology and whether electronic messaging and Clinical Decision Support has an impact on this	Qualitative	Focus group	16 pharmacists and 11 physicians	medication management	medication management tool
Popovici2015	2015	Canada	Int J Qual Health Care	Multidisciplinary	Medicine	Hospital setting	to gain insights into how technological communication tools impact effective communication among clinicians, which is critical for patient safety	Qualitative	Qualitative (Interview, Observation)	Interview: 1 general internal medicine resident, 2 nurses Observation: 123h observation across 3 sites with 15 patient transfers	various	various (phone, electronic health record, pager)	yes					yes
Pourmand2018	2018	Multiple	Am J Emerg Med	Medical Speciality	Medicine	Hospital setting	to review technological advancements in communication and the benefits of implementing electronic communication in the clinical workspace via smartphones	Literature review	Literature review	35 studies	messaging	text messaging
Prades2022	2022	Multiple	BMJ Open	Medicine (miscellaneous)	Medicine	Hospital setting	to explore the use of these tools in multidisciplinary team meetings and to identify the critical challenges posed by their adoption based on the perspective of professionals representatives from European scientific societies	Qualitative	Focus group	9 professionals working in a multidisciplinary cancer care environment in 9 European scientific societies	various	various (electronic health record, medical imaging digtalisation, …)
Price2016	2016	USA	Jt Comm J Qual Patient Saf	Leadership and Management	Nursing	Intersectoral	to review medical records to determine other reasons why referrals were not scheduled and assessed actual and potential harm related to referral complaints	Quantitative	Descriptive	266 eReferrals	eConsults / eReferrals	eReferral
Prochaska2015	2015	USA	JMIR Med Inform	Health Informatics	Medicine	Hospital setting	to compare residents’ preferences for SMS text messaging compared with other forms of in-hospital communication when considering security versus ease of use	Quantitative	Survey	132 internal medicine residents	messaging	text messaging
Przybylo2014	2014	USA	J Hosp Med	Multidisciplinary	Medicine	Hospital setting	to determine if augmenting one-way pagers with Medigram, a secure, Health Insurance Portability and Account-ability Act-compliant group messaging application for smartphones, could improve hospital team communication	Quantitative	Survey	22 control and 41 HIPAA (HealthInsurance Portability and Accountability Act)-compliant group messaging team members	messaging	text messaging
Quan2012	2013	Canada	J Hosp Med	Multidisciplinary	Medicine	Hospital setting	to evaluate a Web-based messaging system that allows asynchronous communication between health providers and identify the unintended consequences associated with implementing such technology	Mixed	Mixed (Descriptive, Interview)	Descriptive: 2906 interruptions, Interviews: 5 residents, 8 nurses, 2 pharmacists, and 2 social workers	messaging	text messaging
Ramdurg2016	2016	India	J Oral Surg Oral Med Oral Pathol Oral Radiol	Medical Speciality	Medicine	Intersectoral	to assess the perception regarding WhatsApp among oral medicine and radiology specialists	Quantitative	Survey	87 oral medicine and radiology specialists	messaging	instant messenger					yes	yes
Rashotte2016	2016	Canada	Int J Med Inform	Health Informatics	Medicine	Hospital setting	to present a data collection and analysis tool, named the Map of the Clinical Interprofessional Communication Spaces, which supports examining how electronic health records impact interprofessional collaborative practice over time, and across communication types, users, and physical locations	Qualitative	Qualitative (Interview, Observation)	Interview: 15 interviews (5 physicians, 4 nurses, 3 allied health professionals, 3 parents) in phase 1, 24 interviews (6 physicians, 9 nurses, 4 allied health professionals, 4 administrative leaders, 1 parent) in phase 2 Observation: 71h in phase 1 and 75h in phase 2	electronic health / medical record	electronic health record
Regueiro2014	2014	USA	Inflamm Bowel Dis	Medical Speciality	Medicine	Hospital setting	to convene diverse institutions and specialties through a multisite virtual conferencing platform to discuss complex patient management	Qualitative	Focus group	265 participants	teleconference	videoconference
Reitz2012	2012	USA	Fam Syst Health	Medical Speciality	Medicine	Intersectoral	to create a first report of the effects of EHRs in primary care settings with an integrated behavioral health services	Quantitative	Survey	101 collaborative care offices	electronic health / medical record	electronic health record
Renfro2018	2018	USA	J Am Pharm Assoc	Pharmacy	Health Professions	Ambulant setting	to design and implement a communication strategy for patients with diabetes and hypertension between a community pharmacy and physician practice	Quantitative	Descriptive	3 patients	electronic health / medical record	electronic health record
Renfro2020	2020	USA	J Am Pharm Assoc (2003)	Pharmacy	Health Professions	Ambulant setting	to describe the frequency of care coordination between pharmacists, prescribers, and care managers and to identify pharmacists’ strategies for care coordination and follow-up in a community pharmacy setting	Mixed	Mixed (Interview, Survey)	Interview: 12 pharmacists Survey: 101 pharmacies	various	various (electronic health record, email, fax,…)
Reßing2020	2020	Germany	Am Conf Inf Syst	Information Systems	Computer Science	Ambulant setting	to understand perceived obstacles in the process of digitalization and to formulate possible implications to encounter those obstacles	Qualitative	Interview	7 general practitioners and 7 mobile care employees	no specific technology	interprofessional communication (no specific technology)	yes					yes
Reza2019	2019	not-specified	J Pathol Inform	Multidisciplinary	Medicine	Intersectoral	to review the role of telemedicine in multidisciplinary team meetings based on literature search	Literature review	Literature review	32 review studies	teleconference	videoconference					yes
Richardson2015	2015	USA	J Am Med Inform Assoc	Health Informatics	Medicine	Ambulant setting	to explore current care coordination activities in leading patient-centered medical home organizations, to describe the types of health information technology functionalities they currently employ and to understand how future health information technology might enable Patient-centered medical homes to optimize care coordination	Qualitative	Interview	28 participants from 3 patient-centered medical homes	electronic health / medical record	electronic health record
Robelia2017	2017	USA	J Am Board Fam Med	Multidisciplinary	Medicine	Intersectoral	to further explore their perceptions of the ideal hospital discharge summary and deficits in the current state	Quantitative	Survey	474 primary care providers	health information exchange	health information exchange
Robic2021	2021	Multiple	Acta Med Acad	Medicine (miscellaneous)	Medicine	Ambulant setting	to review the changes in communication in long-term care facilities during the COVID-19 pandemic	Literature review	Literature review	11 studies	various	various (electronic health record, phone call, …)
RodriguesMoreira2019	2019	Multiple	Rev. SOBECC (Online)	Unspecified	Unspecified	Other	to analyze scientific literature regarding the communication via electronic means between health professionals	Literature review	Literature review	6 studies	messaging	various (pager, WhatsApp, Medigram and Short Message Service)
Rodriguez2015	2015	USA	JMIR Med Inform	Health Informatics	Medicine	Intersectoral	to assess satisfaction with the eConsultation process, and identify perceived facilitators and barriers to using the eConsultation program	Qualitative	Interview	15 veteran patients, 15 Community Based Outpatient Clinic primary care providers, and 4 Veterans Affairs Pittsburgh specialty physicians	eConsults / eReferrals	eConsults
Rokadiya2016	2016	Multiple	Br J Oral Maxillofac Surg	Medical Speciality	Medicine	Hospital setting	to assess the safety and usefulness of current methods of digital communication	Literature review	Literature review	27 studies	messaging	instant messenger
Rolls2016	2016	Not-specified	J Med Internet Res	Health Informatics	Medicine	Other	to review the literature on the use of social media by health care professionals in developing virtual communities that facilitate professional networking, knowledge sharing, and evidence-informed practice	Literature review	Literature review	72 studies	social media	social media
Rolls2019	2019	Australia	J Clin Nurs	Medicine (miscellaneous)	Medicine	Other	to explore the nature of knowledge exchange on a multi-disciplinary Australasian intensive care virtual community of practice, “ICUConnect”	Quantitative	Descriptive	40 threads containing 326 emails posted by 133 individuals from 80 organisations	social media	social media
Rose2012	2012	USA	Am Surg	Medical Speciality	Medicine	Hospital setting	to evaluate the impact of paging on perceptions of intraoperative learning.	Quantitative	Survey	124 interoperative logs	messaging	pager
Rosell2019	2019	Sweden	Rare Tumors	Medical Speciality	Medicine	Hospital setting	to assess video-based meetings influence on participants’ contributions to case discussions, participants’ views and used observational tools to assess contributions from various health professionals during multidisciplinary team meetings	Mixed	Mixed (Observation, Survey)	Observation: 18 observations of multidisciplinary team meetings Survey: 124 participants (87% physicians, 11% nurses, 2% medical secretaries)	teleconference	videoconference
Rostanski2017	2017	USA	Neurohospitalist	Medical Speciality	Medicine	Hospital setting	to determine whether e-mail is a useful mechanism to provide prompt, case-specific data feedback and improve door-to-needle time for acute ischemic stroke treated with intravenous tissue plasminogen activator in the emergency department at a high-volume academic stroke center	Quantitative	Descriptive	273 cases	messaging	text messaging
Rostom2017	2017	Canada	J Rheumatol	Medicine (miscellaneous)	Medicine	Intersectoral	to describe the use and benefits of an innovative eConsult service to improve access to rheumatologists	Quantitative	Descriptive	225 eConsultations directed to rheumatology	eConsults / eReferrals	eConsults
Russell2021	2021	Australia	Intern Med J	Medical Speciality	Medicine	Intersectoral	to report the outcomes of a proof of concept trial of eConsults for patients with diabetes and endocrine disorders	Quantitative	Descriptive	40 eConsultations	eConsults / eReferrals	eConsults
Saddik2014	2014	Saudi Arabia	Stud Health Technol Inform	Health Informatics	Medicine	Hospital setting	to explore the perception of nurses regarding the computerised physician order entry support on nurse physician communication in the medication order process	Quantitative	Survey	141 nurses	medication management	medication management tool
Sadeghi2021	2021	Netherlands	BMJ Innov	Medicine (miscellaneous)	Medicine	Hospital setting	to evaluate the feasibility and efficacy of organising remote VR-meetings to simulate heart team meetings	Quantitative	Survey	9 participants	Other	virtual reality
Salman2020	2020	Pakistan	Pak J Med Sci	Medicine (miscellaneous)	Medicine	Hospital setting	to discuss the referral mechanisms established for safe and expeditious inter-facility transfer of COVID 19 positive patients to ensure their referrals through establishing proper communication channels	Quantitative	Descriptive	19 eReferrals	eConsults / eReferrals	eReferral
Sanavro2022	2022	Netherlands	JMIR Hum Factors	Health Informatics	Medicine	Intersectoral	to describe the development of a digital consultation platform to connect general practitioners with hospital specialists via the Siilo application and to evaluate the first year of use, including consultations, topic diversity, and number of participating physicians	Quantitative	Descriptive	3,674 cases posted by 424 general practitioners across 16 specialities	eConsults / eReferrals	eConsults
Sarode2017	2016	India	J Oral Pathol Med	Medical Speciality	Medicine	Hospital setting	to find out the efficacy of WhatsApp application for obtaining second opinion on histopathological diagnosis in oral pathology practice	Quantitative	Descriptive	247 cases (34 different pathologies)	messaging	instant messenger
ScherpbierDeHaan2013	2013	Netherlands	Ann Fam Med	Medical Speciality	Medicine	Intersectoral	to assess the potential of telenephrology to affect referral rates and to examine the usability of telenephrology by judging time investment, implementation in daily work, and the nephrologist’s response time	Quantitative	Descriptive	122 eConsultations	eConsults / eReferrals	eConsults
Schettini2017	2017	USA	J Telemed Telecare	Health Informatics	Medicine	Intersectoral	to identify which clinical conditions in nephrology were most amenable to eConsults	Quantitative	Mixed (Descriptive, Survey)	Descriptive: 853 referrals to nephrology by 173 primary care providers at 30 clinic sites Survey: 15 primary care provider	eConsults / eReferrals	eConsults
Schoenen 2012	2012	Multiple	Health Aff	Health Policy	Medicine	Ambulant setting	to explore the experiences of physicians as health reform policies unfold	Quantitative	Survey	8462 primary care physicians (Australia 500, Canada 2124, France 501, Germany 909, the Netherlands 522, New Zealand 500, Norway 869, Switzerland 1025, the United Kingdom 500, and the United States 1012)	health information exchange	health information exchange
Schuster2014	2014	USA	J Am Med Inform Assoc	Health Informatics	Medicine	Hospital setting	to assess use of a physician handoff tool embedded in the electronic medical record by nurses and other non-physicians	Quantitative	Survey	231 nurses, physical therapists, discharge planners, social workers, and others	electronic health / medical record	electronic medical record
Schwind2018	2018	Germany	Int J Comput Assist Radiol Surg	Multidisciplinary	Medicine	Intersectoral	to discuss the concept for image and data sharing in an Integrating the Healthcare Enterprise environment and the findings of 5 years’ experience with this approach	Quantitative	Descriptive	119,563 patients	electronic health / medical record	electronic health record
Scott2012	2012	USA	J Telemed Telecare	Health Informatics	Medicine	Intersectoral	to evaluate the project Extension for Community Health Outcomes in a sparsely populated area	Quantitative	Descriptive	more than 900 clinicians, more than 700 patient cases presented	teleconference	videoconference
Shaarani2020	2020	Lebanon	Telemed e-health	Health Informatics	Medicine	Other	to investigate the prevalence of WhatsApp use as an interprofessional communication tool among Lebanese physicians and explore the dimensions of its use	Quantitative	Survey	429 physicians	messaging	instant messenger
Shah2013	2013	USA	J Surg Educ	Medical Speciality	Medicine	Hospital setting	to determine the prevalence, frequency, purpose, and concerns regarding texting among resident and attending surgeons and to identify factors associated with patient-related care texting	Quantitative	Survey	73 physicians	messaging	instant messenger
Shea2014	2014	USA	J Healthc Manag	Multidisciplinary	Medicine	Intersectoral	to summarize our evaluation of the virtual tumor board program at the University of North Carolina Lineberger Comprehensive Cancer Center, which is part of University of North Carolina Health Care	Mixed	Mixed (Interview, Observation, Survey)	Interview: 28 physicians Observation: 14 virtual tumor board case presentations Survey: 32 physicians and clinical staff participating in a virtual tumor board case	teleconference	videoconference
Sheehan2021	2021	Multiple	J Multidiscip Healthc	Medicine (miscellaneous)	Medicine	Intersectoral	to investigate the methods and effectiveness of communication between hospital allied health and primary care practitioners	Literature review	Literature review	24 studies	various	various (electronic health record, phone call, videoconference)	yes	yes	yes
Shehata2016	2016	Canada	Obstet Gynecol	Medical Speciality	Medicine	Intersectoral	to describe the effectiveness of an electronic consultation service by examining the number of traditional referrals that were avoided as a result of the service, to characterize the type and content of the clinical questions being asked, and to describe the time required for the specialist to complete each eConsult	Quantitative	Descriptive	394 eConsultations	eConsults / eReferrals	eConsults
Sheu2015	2015	USA	J Hosp Med	Multidisciplinary	Medicine	Intersectoral	to understand current discharge communication practices and PCP satisfaction within a shared EMR at our institution, and to identify key areas in which communication can be improved	Quantitative	Survey	75 clinicals	electronic health / medical record	electronic medical record
Shipherd2016	2016	USA	Telemed e-health	Health Informatics	Medicine	Intersectoral	to describe the launch of a 3-year feasibility project of the nationwide transgender e-consultation program and typical questions from providers	Quantitative	Descriptive	303 eConsultations on the care of 230 unique veterans	eConsults / eReferrals	eConsults
Sidpra2020	2020	Multiple	Quant Imaging Med Surg	Medical Speciality	Medicine	Hospital setting	to evaluate the efficacy of virtual multidisciplinary team meetings in the light of the SARS-CoV-2 pandemic as a means of reviewing patient care at a physical distance, thereby maintaining the safety of clinicians by minimizing the risk of infection	Quantitative	Survey	50 physicians	teleconference	videoconference
Siepierski2013	2013	USA	Fed Pract	Unspecified	Unspecified	Intersectoral	to review the successful Electronic Consultation experience at the John D. Dingell VAMC in Detroit, Michigan	Quantitative	Descriptive	482 eConsultations	eConsults / eReferrals	eConsults
Silsand2021	2021	Norway	JMIR Form Res	Health Informatics	Medicine	Intersectoral	to report the experience of the PACT multidisciplinary health care team in shifting rapidly from face-to-face care to using videoconferencing for clinical and collaborative services during the initial phase of the COVID-19 pandemic	Qualitative	Interview	19 Patient-Centered Team members	teleconference	videoconference					yes
Skeith2017	2017	Canada	Thromb Res	Medical Speciality	Medicine	Intersectoral	to evaluate the use and impact of the Canadian Champlain Building Access to Specialists through eConsultation service in the specialty of thrombosis medicine	Quantitative	Mixed (Descriptive, Survey)	Descriptive: 162 eConsultations Survey: primary care providers at the end of each eConsultation	eConsults / eReferrals	eConsults
Smith2012	2012	Canada	Appl Clin Inform	Health Informatics	Medicine	Hospital setting	to analyze email communications between doctors, nurses and other health care providers in order to describe the content of email messages to gain insight into this important clinical interprofessional link	Quantitative	Descriptive	13,717 emails	messaging	email
Sockalingam2017	2017	Canada	Acad Psychiatry	Medical Speciality	Medicine	Intersectoral	to evaluate the effectiveness of Extension for Community Healthcare Outcomes Ontario Mental Health at the Centre for Addictions and Mental Health and University of Toronto on improving primary care knowledge and competency, specifically provider self-efficacy related to mental health and addictions care and to determine Extension for Community Healthcare Outcomes-Ontario Mental Healths effect on …	Quantitative	Survey	27 participants	teleconference	videoconference
Solvoll2013	2013	Norway	J Med Internet Res	Health Informatics	Medicine	Hospital setting	to characterize how interruptions from mobile devices disturb physicians in their daily work	Qualitative	Qualitative (Interview, Observation)	Interview: physicians Observation: 135h observations of 11 physicians	various	various (pager, phone call)
Standing2020	2020	UK	BMJ Open	Medicine (miscellaneous)	Medicine	Intersectoral	to explore current challenges in interdisciplinary management of end-of-life care in the community and the potential of an Electronic Palliative Care Co-ordination System to facilitate the delivery of care that meets patient preferences	Qualitative	Qualitative (Focus group, Interview)	62 health and social care professionals, 9 patients and family members	electronic health / medical record	electronic health record
SteeleGray2018	2018	Multiple	Implement Sci	Multidisciplinary	Medicine	Ambulant setting	to explore how Information communication technology is used to support activities of integrated care and the organizational and environmental barriers and enablers to its adoption	Mixed	Mixed (Descriptive, Interview)	Descriptive: 9 models of integrated community-based primary health care Interview: 137 interviews with managers and front-line health care providers	various	various (electronic health record, …)					yes	yes
Strymish2017	2017	USA	Clin Infect Dis	Medical Speciality	Medicine	Intersectoral	to understand the impact of e-consults on the infectious disease section at Veterans Affairs Boston Healthcare System	Quantitative	Descriptive	285 eConsultations and 195 face-to-face outpatient consults	eConsults / eReferrals	eConsults
SukNam2013	2013	South Korea	J Stroke	Medical Speciality	Medicine	Other	to address the contribution of information technology and mobile health in the clinical management pathway of stroke patients, particularly regarding their use in the recognition of stroke, transport and triage of stroke patients, emergent stroke evaluation in the hospital, and rehabilitation	Other	Commentary	/	various	various (health information exchange, medication management, …)					yes
Suliman2014	2014	Saudi Arabia	J local Glob Health Sci	Unspecified	Unspecified	Hospital setting	to present the use of WhatsApp Messenger as an alternative method in telemedicine	Other	Commentary	/	messaging	instant messenger
Svensson2019	2019	Sweden	Int J Environ Res Public Health	Public Health, Environmental and Occupational Health	Medicine	Intersectoral	to identify challenges associated with collaboration between different healthcare organizations, related to the use of IT systems in the daily work practice	Qualitative	Focus group	3 focus group interviews (each group: 1 hospital physician, 1 primary care physician, 1 hospital nurse, 1 primary care nurse, 1 municipal home care nurse or 1 assistant officer, 1 physical or occupational therapist, and 1 family member representative)	health information exchange	health information exchange				yes	yes	yes (beide)
Takeda2019	2019	Japan	JCO Clin Cancer Inform	Multidisciplinary	Medicine	Hospital setting	to demonstrate that a multidisciplinary lung cancer tumor board connecting eight general hospitals in Japan can provide better treatment of patients with lung cancer	Quantitative	Descriptive	202 patients	teleconference	videoconference
Tang2018	2017	Canada	Int J Med Inform	Health Informatics	Medicine	Hospital setting	to share our real-world experience of applying a variety of user involvement methods in the design and implementation of a clinical communication and collaboration platform aimed at facilitating care of complex hospitalized patients by an interprofessional team of clinicians	Qualitative	Observation	282h of nurse observation and 154 of physician observation	various	various (physician sign-out, progress note, interprofessional care planner, patient centered messaging, patient flow planner, and electronic discharge summary modules, sharing of information)
Tang2019	2019	Canada	Int J Med Inform	Health Informatics	Medicine	Hospital setting	to evaluate the impact of an electronic interprofessional communication and collaboration platform on teamwork, communication, and adverse events in the hospital setting	Mixed	Mixed (Descriptive, Interview, Observation, Survey)	Descriptive: 260 charts Interview: 15 participants (6 allied health, 5 nurses, 4 physicians) Observation: 616 min of video Survey: 350 allied health, nurses and physicians	various	various (electronic medical record, instant messaging)	yes	yes	yes
Tariq2018	2018	Australia	Int J Med Inform	Health Informatics	Medicine	Hospital setting	to identify barriers to the adoption of an electronic patient journey board 1 application in acute wards of a hospital	Qualitative	Qualitative (Interview, Observation)	Interview: 33 hospital staff Observation: 29.5h of acute wards in a large public teaching hospital	Other	digital care pathways
Tejerasegura2016	2015	Spain	Reumatol Clin	Medical Speciality	Medicine	Intersectoral	to describe the characteristics of all virtual consultations performed in the rheumatology service during a one year period	Quantitative	Descriptive	938 eConsultations	eConsults / eReferrals	eConsults
Tesfalul2015	2015	Botswana	J Am Med Inform Assoc	Health Informatics	Medicine	Intersectoral	to assess the mobile oral telemedicine system's impact on the patients’ diagnoses and management plans	Quantitative	Descriptive	26 cases	eConsults / eReferrals	eConsults
Thapa2013	2013	Nepal	Neurol India	Medical Speciality	Medicine	Hospital setting	to see if use of viber app is cheap, fast, accessible, reliable and feasible in neurosurgery particularly in reporting emergency cases	Quantitative	Descriptive	120 patients	messaging	instant messenger
Thate2019	2019	USA	Am J Infect Control	Multidisciplinary	Medicine	Hospital setting	to address these gaps by identifying information needed to support decisions concerning central venous catheter management, and best practices for how the electronic health record ought to be used to optimize interprofessional communication for the prevention of central line-associated bloodstream infections	Qualitative	Delphi study	4 physicians and 6 nurses	electronic health / medical record	electronic health record
Thomas2012	2012	Multiple	Eur J Hosp Pharm	Pharmacy	Health Professions	Hospital setting	to document the issues and impact that computerised physician order entry with clinical decision support can have on pharmacist–physician communication in the hospital setting	Literature review	Literature review	7 studies	medication management	medication management tool	yes
Thomas2018	2018	UK	BMJ	Medicine (miscellaneous)	Medicine	Hospital setting	to discuss adoptation considerations for instant messenging services in clinical practice	Other	Commentary	/	messaging	instant messenger
Tielbur2015	2015	USA	Am J Med Qual	Health Policy	Medicine	Intersectoral	to assess the effect of a multidisciplinary discharge huddle, augmented with cellular and tablet technology, on multidisciplinary communication, transition of patients, and referrals into affiliated follow-up care	Quantitative	Mixed (Descriptive, Survey)	Descriptive: 226 cases Survey: 196 staff	various	various (text messaging, phone call, …)
Tran2014	2014	Canada	Appl Clin Inform	Health Informatics	Medicine	Hospital setting	to describe the uses of institutional and personal smartphones on General Internal Medicine wards and highlight potential consequences from their use	Mixed	Mixed (Interview, Observation, Survey)	Interview: 63 interviews with medical students, residents, attending physicians and allied health professionals Observation: 37 work shadowing observations (21 junior and 16 senior residents) Survey: 23 residents	messaging	various (email, texting)
Tran2016	2016	Canada	Endocr Pract	Medical Speciality	Medicine	Intersectoral	to describe the impact of an eConsult service on access to endocrinologists along with its influence on changing primary care provider course of action and referral behaviors	Quantitative	Descriptive	464 eConsultations submitted by 180 primary care providers	eConsults / eReferrals	eConsults
Tran2017	2017	not-specified	Brain Inj	Medical Speciality	Medicine	Other	to identify literature which discusses the barriers and enablers of eHealth technology and which evaluates its role in facilitating interdisciplinary team work for the care of people with a traumatic brain injury	Literature review	Literature review	6 studies	various	various (electronic goals systems, telerehabilitation, videoconferencing, a point-of-care team-based information system)					yes
Trausch2018	2018	New Zealand	Int J Clin Pharm	Pharmacology (medical)	Medicine	Intersectoral	to quantify how long calls between pharmacists and prescribers are, how often phone calls occur, why calls are made, and who is called	Mixed	Mixed (Descriptive, Observation, Survey)	Descriptive: 95 phone calls Observation: 130.5h in 11 community pharmacies Survey: 1 senior staff at each pharmacy	teleconference	phone call
Tsega2019	2019	USA	Appl Clin Inform	Health Informatics	Medicine	Hospital setting	to maximize user adoption of a secure text messaging application	Other	Plan-Do-Study-Act	medicine: 687 messages on average per month and 7,367 messages per month in each respective Plan-Do-Study-Act cycle and social work departments: 350 messages on average per month and 6,083 messages (Observation period: 6-months)	messaging	text messaging
Tuot2015	2015	USA	BMC Health Serv Res	Health Policy	Medicine	Intersectoral	to identify drivers, facilitators and barriers to adopting electronic referral and/or consultation platforms across diverse health care delivery systems in the United States and to garner best practices	Qualitative	Interview	16 organizations; 4 organizations included academic medical centers, 2 health plans, 7 public health care delivery systems, 2 community health networks, and 1 other nonprofit organizations.	eConsults / eReferrals	eConsults, eReferrals
Tuot2015_1	2015	USA	Healthc	Health Policy	Medicine	Intersectoral	to examine how different specialties leverage eReferral to engage in pre-consultative exchange and virtual co-management; to assess the quality, defined by helpfulness and educational value, of specialist consultative communication from the PCP perspective using a novel peer evaluation system; to identify determinants of high-quality specialist communication; and (4) determine whether individuali…	Quantitative	Descriptive	23,359 eReferrals	eConsults / eReferrals	eReferral
Tuot2018	2018	Multiple	BMC Health Serv Res	Health Policy	Medicine	Intersectoral	to identify gaps in knowledge related to the implementation of electronic consultation programs and develop a set of shared evaluation measures to promote further diffusion	Qualitative	Case study	4 early adopter healthcare delivery systems that represent varied organizational structures, care for different patient populations, and have well-established multi-specialty electronic consultation programs.	eConsults / eReferrals	eConsults
Turner2022	2022	USA	J Med Internet Res	Health Informatics	Medicine	Hospital setting	to explore oncology health care providers and professionals experiences with telehealth implementation during the COVID-19 pandemic	Qualitative	Interview	40 oncology health care providers and professionals	teleconference	videoconference					yes
Ulloa2017	2017	USA	BMC Health Serv Res	Health Policy	Medicine	Intersectoral	to evaluate the impact of an eConsult system on surgical yield for a safety-net general surgery service; (2) to examine whether the completeness of electronic consultation requests was associated with the decision to schedule or not schedule an ambulatory general surgery clinic visit; and (3) to assess the potential safety implications related to the triage function of a general surgery eConsult …	Quantitative	Descriptive	150 randomly selected electronic consults from primary care provider	eConsults / eReferrals	eConsults
Unertl2012	2012	USA	J Am Med Inform Assoc	Health Informatics	Medicine	Intersectoral	to develop an in-depth understanding of how a health information exchange fits into clinical workflow at multiple clinical sites	Qualitative	Qualitative (Interview, Observation)	Interview: 6 physicians, 1 nurse practitioner, and 2 individuals in health information technology-related management roles Observation: 180h observation of provider in 6 emergency departments and 8 ambulatory clinics	health information exchange	health information exchange
Vaismann2017	2017	Canada	Appl Clin Inform	Health Informatics	Medicine	Hospital setting	to determine the rate of interruptions from smartphones used in the care of patients on the General Internal Medicine ward in academic hospitals	Quantitative	Descriptive	187,049 interruptions over an 18-month period	messaging	various (pager, text messaging and email)
vanDijk2022	2022	Netherlands	Otolaryngol Head Neck Surg	Medical Speciality	Medicine	Hospital setting	to perform a qualitative evaluation of the Thyroid Network, with a quantitative analysis of second opinion referrals for patients who have thyroid nodules and cancer	Qualitative	Qualitative (Interview, Observation)	Interview: 24 stakeholders (4 board members of the Thyroid Network and 18 specialists from other regional networks) Observation: 270 patients with thyroid nodules and/or cancer discussed	teleconference	videoconference
vanGelder2017	2017	Netherlands	Fam Pract	Medical Speciality	Medicine	Intersectoral	to investigate whether a web-based consultation platform, telenephrology,led to a lower referral rate of indicated patients	Randomized controlled trial	Randomized contolled trial	3,004 patients (intervention group n = 1277, control group n = 1727)	eConsults / eReferrals	eConsults
Vasudevan2014	2014	USA	Fed Pract	Unspecified	Unspecified	Intersectoral	to discuss the concept and initiation of the diabetes management e-consult service, the structure of the consult note, the implementation process, early provider feedback on the project, and future plans	Quantitative	Descriptive	3,703 eConsultations; an average of 154 e-consults completed monthly from January 2012 to December 2013	eConsults / eReferrals	eConsults
Velden2019	2019	Netherlands	BMC Fam Pract	Medical Speciality	Medicine	Intersectoral	to examine the feasibility of implementing a web-based consultation service to reduce the number of in-person referrals for patients experiencing lumbosacral radicular syndrome, knee complaints, or thyroid dysfunction and to determine the user-friendliness and costs of web-based consultation	Quantitative	Descriptive	70 eConsultations	eConsults / eReferrals	eConsults
Venkatesh2018	2018	USA	J Telemed Telecare	Health Informatics	Medicine	Intersectoral	to deploy and evaluate a gastroenterology electronic consultation program	Quantitative	Mixed (Descriptive, Survey)	Descriptive: 144 eConsultations Survey: 32 referring providers and 6 gastroenterology consultants	eConsults / eReferrals	eConsults
Vimalananda2015	2015	Multiple	J Telemed Telecare	Health Informatics	Medicine	Intersectoral	to systematically review and summarize the literature describing the use and effects of e-consults	Literature review	Literature review	27 studies	eConsults / eReferrals	eConsults
Vimalananda2019	2019	Multiple	J Am Med Inform Assoc	Health Informatics	Medicine	Intersectoral	to answer the following questions: 1) What is known about the relationship between eConsultations and access to care? 2) What is known about the relationship between eConsultations and other important outcomes: cost, quality of clinical care, and patient and clinician experience? 3) What are the critical gaps in existing research on eConsultations outcomes?	Literature review	Literature review	63 studies	eConsults / eReferrals	eConsults
Voruganti2017	2017	Canada	J Med Internet Res	Health Informatics	Medicine	Hospital setting	to evaluate the feasibility of integrating a tool like Loop into current care practices and to capture preliminary measures of the effect of Loop on continuity of care, quality of care, symptom distress, and health care utilization	Randomized controlled trial	Randomized contolled trial	19 physicians, 48 patients	messaging	instant messenger
Vos2020	2020	Netherlands	BMC Health Serv Res	Health Policy	Medicine	Hospital setting	to examine how an EHR facilitates and constrains collaboration in five outpatient clinics	Qualitative	Interview	29 professionals	electronic health / medical record	electronic health record				yes
Wade2015	2015	Australia	J Telemed Telecare	Health Informatics	Medicine	Ambulant setting	to provide video consultations between general practitioners and residential aged care facilities, to see if it was possible to provide faster access to medical care and avoid unnecessary hospital transfers	Qualitative	Qualitative (Interview, Observation)	Inverview: 4 general practitioners, 3 patients, 7 residential aged care facility staff Observation: 40 video consultations	eConsults / eReferrals	eConsults
Wallis2016	2016	South Africa	PloS one	Multidisciplinary	Multidisciplinary	Intersectoral	to present the technical components of a smartphone app and cloud-based consultation system for acute burns, describe the clinical and image data collected by the use of the app, and discuss the planning to assess its clinical impact (e.g., triage, patient management)	Other	Commentary	/	eConsults / eReferrals	eConsults
Walsh2013	2013	Multiple	J Hosp Med	Multidisciplinary	Medicine	Other	to assess the impact of provider-to-provider electronic communication tools on communication and healthcare outcomes	Literature review	Literature review	25 studies	various	various (text messaging, eReferral, medication management tool, …)		yes
Wang2019	2019	Canada	J Telemed Telecare	Health Informatics	Medicine	Intersectoral	to analyze the utilization of an eConsultation service by primary care providers to obtain specialist opinions in gynaecologic malignancy screening	Quantitative	Descriptive	1,357 eConsultations	eConsults / eReferrals	eConsults
Waran2012	2012	Malaysia	Br J Neurosurg	Medical Speciality	Medicine	Hospital setting	to validate and assess the accuracy and usefulness of sending short video clips in 3gp file format of an entire scan series of patients, using mobile telephones running on 3G-MMS technology, to enable consultation between junior doctors in a neurosurgical unit and the consultants on-call after office hours	Quantitative	Descriptive	56 eConsultations	eConsults / eReferrals	eConsults					yes	yes
Wasfy2014	2014	USA	J Am Coll Cardiol	Medical Speciality	Medicine	Intersectoral	to understand the preliminary effect of e-consults on resource utilization, we counted testing after e-consult	Mixed	Mixed (Interview, Survey)	Interview: 30 patients Survey: 41 referring providers	eConsults / eReferrals	eConsults
Wasfy2016	2015	USA	Am Heart J	Medical Speciality	Medicine	Intersectoral	to assess whether or not providing an eConsultation option to referring clinicians decreased demand for visits, controlling for secular trends in referral volume and to describe resource utilization after eConsultation over time and to assess referring clinician compliance with recommendations	Quantitative	Descriptive	1,642 traditional referrals, 165 eConsultations	eConsults / eReferrals	eConsults
Watkinson2021	2021	UK	BMC Health Serv Res	Health Policy	Medicine	Intersectoral	to measure user acceptance of Health Information Exchange and explore barriers and facilitators to its wider uptake	Mixed	Mixed (Interview, Survey)	Interview: 12 health information exchange user Survey: 105 health information exchange user	health information exchange	health information exchange					yes
Watson2016	2015	not-specified	Am J Surg	Medical Speciality	Medicine	Hospital setting	to discuss WhatsApp's safety when communicating in health care	Other	Commentary	/	messaging	instant messenger
Webb2016	2016	Canada	Health Policy Technol	Health Policy	Medicine	Hospital setting	to examine the effect of Voceras Collaboration Suite, on communication and the efficiency of communication between hospital clinicians	Quantitative	Mixed (Descriptive, Survey)	Descriptive: 3808 alerts and 5691 chat messages Survey: 104 iPhone app users (58 pharmacists and 46 physicians), 49 web console users (17 switchboard operators and 32 nurses and unit clerks) - response rates to survey #1 and #2: pharmacists (74% and 84%), physicians (48% and 96%), ICU staff (88% and 81%), and switchboard operators (47% and 82%)	various	various (apps, pager, text messaging)
Weiner2020	2020	USA	Ergon	Physical Therapy, Sports Therapy and Rehabilitation	Health Professions	Intersectoral	to describe how the process of integrating health information technology into referrals and consultations via EHRs has led to certain gains as well as losses and uncertainties, and how sociotechnical approaches for design and implementation could be leveraged to improve the process of referral and consultation	Other	Commentary	/	eConsults / eReferrals	eConsults, eReferrals
Weir2021	2021	USA	Mil Med	Public Health, Environmental and Occupational Health	Medicine	Hospital setting	to develop and evaluate the use of an electronic medication request dashboard to reduce the amount of time required for medication processing and decrease time lost to workflow interruptions during patient discharge	Quantitative	Mixed (Descriptive, Survey)	Descripitive: pre-implementation 237 patients, post-implementation 256 patients Survey: pre-implementation 19 nurses, post-implementation 12 nurses	medication management	medication management tool
Weissenborn 2017	2017	Germany	Int J Clin Pharm	Pharmacology (medical)	Medicine	Ambulant setting	to assess community pharmacists' and general practitioners' perceptions of interprofessional communication with regard to content and methods of communication as a basis to subsequently develop best-practice recommendations for information exchange	Mixed	Mixed (Focus group, Interview, Survey)	Focus group: 4 focus groups with 4–5 participants Interviews: 9 Community pharmacists, 5 General practitioners Survey: 13 General practitioner, 19 Community pharmacist	no specific technology	interprofessional communication (no specific technology)				yes
Wen2017	2017	China	BMC Med Inform Decis Mak	Multidisciplinary	Medicine	Hospital setting	to explore the current situation, existing problems and possible causes of said problems with regards to physician-nurse communication under an environment of increasingly widespread usage of Hospital Information Systems and to seek out new potential strategies in information technology to improve physician-nurse communication	Qualitative	Interview	20 physicians and nurses	no specific technology	interprofessional communication (no specific technology)
Whitlow2014	2014	USA	Comput Inform Nurs	Health Informatics	Medicine	Hospital setting	to evaluate the impact of using Smartphones at the bedside on the quality of interprofessional communication and measure the response time between nurses and physicians compared with the usual paging device	Quantitative	Survey	Preimplementation (n = 61 nurses and n= 44 residents), postimplementation (n = 29 nurses and n = 11 residents)	various	various (pager, phone call, text message)
Wickersham2018	2018	USA	J Commun Healthc	Public Health, Environmental and Occupational Health	Medicine	Hospital setting	to evaluate nurse and physician participation in inter-professional bedside rounds and perceptions of communication, teamwork, and care coordination, through a quality improvement intervention	Mixed	Mixed (Observation, Survey)	Observation: observation data of physician team rounds on non-consecutive sampling days (N = 109) Survey: 60 pre-intervention survey nurses and physicians, 57 post-intervention survey	teleconference	hands free communication
Williams2012	2012	Ireland	Ir Med J	Medicine (miscellaneous)	Medicine	Intersectoral	to develop a streamlined referral system to reduce waiting times and improve communication between community and specialist services	Quantitative	Descriptive	710 eReferrals	eConsults / eReferrals	eReferral
Wilson2012	2012	Canada	J Pharm Technol	Pharmacology, Toxicology and Pharmaceutics	Pharmaceutical Science	Hospital setting	to determine the impact of smartphone device use on pharmacists’ efficiency when communicating clinical interventions and to determine factors related to smartphone use that improve and impede communication	Qualitative	Qualitative (Interview, Observation)	Interview: 10 interviews with general internal medicine pharmacists and physicians Observation: 20h observations of general internal medicine	various	various (phone call, email, texting, page)
Wilson2016	2016	Canada	Can Fam Physician	Medical Speciality	Medicine	Intersectoral	to provide Family physicians with quick telephone access to other specialists for treatment advice for patients with nonserious conditions that they would otherwise refer to specialist care	Mixed	Mixed (Descriptive, Interview, Survey)	evaluation of data from Rapid Access to Consultative Expertis; Survey: 102 Family physicians; Interview: 10 Stakeholder	eConsults / eReferrals	eConsults
Witherspoon2019	2017	Canada	Can Urol Assoc J	Medical Speciality	Medicine	Intersectoral	to describe the use and impact of the eConsult service in urology and to characterize the type and content of clinical questions being asked	Quantitative	Mixed (Descriptive, Survey)	Descriptive: 190 eConsultations Survey: primary care physicians	eConsults / eReferrals	eConsults
Wong2017	2017	Canada	Int J Med Inform	Health Informatics	Medicine	Hospital setting	to determine (1) How many had critical messages prior to transfer and what was the quality of these messages? (2) Was the quality of the message, the quality of the response or the timeliness of rapid response team activation related to death?	Quantitative	Descriptive	236 patients	messaging	instant messenger
Wrenn2016	2016	USA	J Telemed Telecare	Health Informatics	Medicine	Intersectoral	to describe the types of clinical questions Primary care providers ask through eConsults, what management recommendations specialists provide, and the extent to which Primary care providers implement specialist recommendations	Quantitative	Descriptive	200 eConsultations	eConsults / eReferrals	eConsults
Wu2012	2012	Multiple	Interact J Med Res	Unspecified	Unspecified	Hospital setting	to develop recommendations that assist health care organizations in improving communication and collaboration in order to develop effective methods for evaluation	Qualitative	Focus group	19 experts	no specific technology	interprofessional communication (no specific technology)	yes			yes		yes (beide)
Wu2012_1	2012	Multiple	Int J Med Inform	Health Informatics	Medicine	Hospital setting	to conduct a systematic review of the literature to identify, describe and assess interventions of information and communication technology on the processes of communication and associated patient outcomes within hospital settings	Literature review	Literature review	18 studies	various	various (pager, hands-free communication, task management systems, …)
Wu2013	2013	Canada	J Am Med Inform Assoc	Health Informatics	Medicine	Hospital setting	to describe the effects of different communication interventions and their problems	Qualitative	Qualitative (Interview, Observation)	Interview: 108 hospital staff (28 physicians, 49 nurses, 31 allied health professionals) Observation: 260h 19 min	various	various (pagers, instant messenger, phone call)
Wu2014	2015	Canada	J Hosp Med	Multidisciplinary	Medicine	Hospital setting	to present a system designed to improve interprofessional communication on general internal medicine wards by incorporating these desired features and describe the usage and attitudes toward the system, specifically assessing for effects on multiple domains including efficiency, interprofessional collaboration, and relationships	Quantitative	Mixed (Descriptive, Survey)	Descriptive: 60,969 messages Survey: 82 medical trainees and 83 nurses	messaging	various (instant messenger, SMS, e-mail, secure texting)
Xiao2021	2021	China	Comput Inform Nurs	Health Informatics	Medicine	Hospital setting	to examine how technical and social factors impact communication and how the factors are intertwined with each other within a typical clinical unit of a general tertiary teaching hospital	Qualitative	Qualitative (Interview, Observation)	Interview: 5 physicians and 6 nurses Observation: 89h observations of 53 persons (21 nurses, 2 attending physicians, and 30 trainee physicians)	medication management	medication management tool
Yager2012	2012	USA	Crit Care Med	Medical Speciality	Medicine	Hospital setting	to investigate the hypothesis that nighttime telemedicine can help staff intensivists remotely manage patients in a pediatric intensive care unit, preserve continuity of care, communicate with the bedside team, and provide reassurance to families in a unit where fellows provide nighttime, onsite care, with supervision by staff intensivists available by pager	Quantitative	Descriptive	56 consecutive intake forms	teleconference	videoconference
Yoshimoto2022	2022	Japan	J Gen Fam Med	Medical Speciality	Medicine	Ambulant setting	to examine the effects of interprofessional collaboration via ICT on the health outcomes of elderly home care recipients	Quantitative	Descriptive	554 patients	electronic health / medical record	electronic health record
Young2012	2012	USA	J Surg Educ	Medical Speciality	Medicine	Hospital setting	to assess if implementing 'Nighttime Nurse and Physician Paging System' would improve nurse and physician communication and reduce the number of nonurgent pages to residents taking overnight calls	Quantitative	Descriptive	771 pages during 107 night time shifts (1179 patients)	messaging	pager
Zachariah2012	2012	Multiple	Trop Med Int Health	Multidisciplinary	Medicine	Hospital setting	to assess the impact of telemedicine on improving quality of care and the added value as perceived by the clinicians using the service	Quantitative	Mixed (Descriptive, Survey)	Descriptive: 3920 paediatric admissions, 346 referred for telemedicine Survey: 7 clinicians	teleconference	videoconference					yes
Zackoff2018	2018	USA	Hosp Pediatr	Medical Speciality	Medicine	Intersectoral	to increase the percentage of patients for whom a telephone conversation occurred between hospital medicine and primary care physicians during hospital admission from 40% to 80%	Quantitative	Descriptive	1,797 discharges	teleconference	phone call
Zelko2022	2022	Slovenia	Healthc	Health Policy	Medicine	Ambulant setting	to test the effectiveness of a new tool for exchanging information between professionals in palliative care on primary healthcare level	Qualitative	Delphi study	1st phase: 21 medical physicians; 2nd phase: pilot testing of the paper version with palliative teams caring for 20 patients; 3rd phase: interviews with 5 nurses and 5 physicians; 4th phase development of the tool	health information exchange	health information exchange				yes
Zoll2014	2015	USA	Med Decis Making	Health Policy	Medicine	Intersectoral	to understand and quantify the impact of the e-consult initiative on outpatient clinic workflow and outcomes	Mixed	Mixed (Descriptive, Interview)	Descriptive: data from 5 different Veterans Affairs Interviews: several physicians and staff members	eConsults / eReferrals	eConsults
